# Supplementary material for: Dietary patterns and diabetic microvascular complications risk: a Mendelian randomization study of European ancestry
Source: Front Nutr. 2024 Nov 1;11:1429603. doi: 10.3389/fnut.2024.1429603 (PMC11566142; doi:10.3389/fnut.2024.1429603)
Supplement: Supplementary file 4 [file Table_2.xlsx]

## Sheet: Supplementary file
Supplementary File
Mendelian randomization analysis reveals causal effects of dietary patterns on diabetic microvascular complications risk
Contents:
Supplementary Table S2. Summary of 17 dietary habits questionnaire.
Supplementary Table S3. Data sources for each phenotype.
Supplementary Table S4. Genetic instruments for 17 diet patterns and DR used in the Two Sample Mendelian randomization analyses.
Supplementary Table S5. Genetic instruments for 17 diet patterns and DN used in the Two Sample Mendelian randomization analyses.
Supplementary Table S6. Genetic instruments for 17 diet patterns and DNP used in the Two Sample Mendelian randomization analyses.
Supplementary Table S7. Results from Two Sample Mendelian randomization analyses of relationships between 17 diet patterns on DR.
Supplementary Table S8. Results from Two Sample Mendelian randomization analyses of relationships between 17 diet patterns on DN.
Supplementary Table S9. Results from Two Sample Mendelian randomization analyses of relationships between 17 diet patterns on DNP.
Supplementary Table S10. Heterogeneity test in the examined associations between 17 diet patterns and DR.
Supplementary Table S11. Heterogeneity test in the examined associations between 17 diet patterns and DN.
Supplementary Table S12. Heterogeneity test in the examined associations between 17 diet patterns and DNP.
Supplementary Table S13. Pleiotropy test in the examined associations between 17 diet patterns and DR.
Supplementary Table S14. Pleiotropy test in the examined associations between 17 diet patterns and DN.
Supplementary Table S15. Pleiotropy test in the examined associations between 17 diet patterns and DNP.
Supplementary Table S16. Results of multivariable Mendelian randomization between risk factor diets, covariate risk factors and three DMCs using MVMR-IVW.
Supplementary Table S17. Results of multivariable Mendelian randomization between risk factor diets, covariate risk factors and three DMCs using MVMR-Egger.
Supplementary Table S18. Results of multivariable Mendelian randomization between risk factor diets, covariate risk factors and three DMCs using MVMR-median.
Supplementary Table S19. Results of multivariable Mendelian randomization between risk factor diets, covariate risk factors and three DMCs using MVMR-Lasso.
Supplementary Table S20. Heterogeneity and pleiotropy test for the multivariable Mendelian randomization.
DR, Diabetic retinopathy; DN, Diabetic nephropathy; DNP, Diabetic neuropathy.

## Sheet: S2
Table S2. Summary of 17 dietary habits questionnaire.
Traits	Food frequency touchscreen questionnaire	Help button information	Notes
Bread intake	How many slices of bread do you eat each WEEK?	For other types of bread: - one bread roll = 2 slices - one pitta bread = 2 slices	If answer < 0 then rejected If answer > 250 then rejected If answer > 50 then participant asked to confirm -10 represents "Less than one" -1 represents "Do not know" -3 represents "Prefer not to answer"
Lamb/mutton intake	How often do you eat lamb/mutton? (Do not count processed meats)	Please provide an average considering your intake over the last year If you are unsure, please provide an estimate or select Do not know.	Options: never, less than once a week, once a week, 2-4 times a week, 5-6 times a week, once or more daily, do not know, prefer not to answer
Cheese intake	How often do you eat cheese? (Include cheese in pizzas, quiches, cheese sauce etc)	Please provide an average considering your intake over the last year If you are unsure, please provide an estimate or select Do not know.	Options: never, less than once a week, once a week, 2-4 times a week, 5-6 times a week, once or more daily, do not know, prefer not to answer
Cereal intake	How many bowls of cereal do you eat a WEEK?	Please provide an average considering your intake over the last year. If you are unsure, please provide an estimate or select Do not know.	If answer < 0 then rejected If answer > 99 then rejected If answer > 14 then participant asked to confirm -10 represents "Less than one" -1 represents "Do not know" -3 represents "Prefer not to answer"
Dried fruit intake	About how many pieces of DRIED fruit would you eat per DAY? (Count one prune, one dried apricot, 10 raisins as one piece; put '0' if you do not eat any)	Please provide an average considering your intake over the last year. If you are unsure, please provide an estimate or select Do not know.	If answer > 100 then rejected -10 represents "Less than one" -1 represents "Do not know" -3 represents "Prefer not to answer"
Salad / raw vegetable intake	On average how many heaped tablespoons of SALAD or RAW vegetables would you eat per DAY? (Include lettuce, tomato in sandwiches; put '0' if you do not eat any)	Please provide an average considering your intake over the last year. If you are unsure, please provide an estimate or select Do not know. If you have less than one tablespoon a day select Less than one.	If answer > 50 then rejected -10 represents "Less than one" -1 represents "Do not know" -3 represents "Prefer not to answer"
Non-oily fish intake	How often do you eat other types of fish? (e.g. cod, tinned tuna, haddock)	Please provide an average considering your intake over the last year. If you are unsure, please provide an estimate or select Do not know.	Options: never, less than once a week, once a week, 2-4 times a week, 5-6 times a week, once or more daily, do not know, prefer not to answer
Oily fish intake	How often do you eat oily fish? (e.g. sardines, salmon, mackerel, herring)	Please provide an average considering your intake over the last year. If you are unsure, please provide an estimate or select Do not know. Oily fish include: Salmon Anchovies, Trout Swordfish, Mackerel Bloater, Herring Cacha, Sardines Carp, Pilchards Hilsa, Kipper Jack fish, Eel Katla, Whitebait Orange roughy, Tuna (fresh only) Pangas, Sprats	Options: never, less than once a week, once a week, 2-4 times a week, 5-6 times a week, once or more daily, do not know, prefer not to answer
Beef intake	How often do you eat beef? (Do not count processed meats)	Please provide an average considering your intake over the last year If you are unsure, please provide an estimate or select Do not know.	Options: never, less than once a week, once a week, 2-4 times a week, 5-6 times a week, once or more daily, do not know, prefer not to answer
Fresh fruit intake	About how many pieces of FRESH fruit would you eat per DAY? (Count one apple, one banana, 10 grapes etc as one piece; put '0' if you do not eat any)	Please provide an average considering your intake over the last year. If you are unsure, please provide an estimate or select Do not know	If answer > 50 then rejected -10 represents "Less than one" -1 represents "Do not know" -3 represents "Prefer not to answer"
Coffee intake	How many cups of coffee do you drink each DAY? (Include decaffeinated coffee)	Please provide an average considering your intake over the last year. If you are unsure, please provide an estimate or select Do not know.	If answer < 0 then rejected If answer > 99 then rejected If answer > 10 then participant asked to confirm -10 represents "Less than one" -1 represents "Do not know" -3 represents "Prefer not to answer"
Pork intake	How often do you eat pork? (Do not count processed meats such as bacon or ham)	Please provide an average considering your intake over the last year If you are unsure, please provide an estimate or select Do not know.	Options: never, less than once a week, once a week, 2-4 times a week, 5-6 times a week, once or more daily, do not know, prefer not to answer
Tea intake	How many cups of tea do you drink each DAY? (Include black and green tea)	Please provide an average considering your intake over the last year. If you are unsure, please provide an estimate or select Do not know.	If answer < 0 then rejected If answer > 99 then rejected If answer > 20 then participant asked to confirm -10 represents "Less than one" -1 represents "Do not know" -3 represents "Prefer not to answer"
Processed meat intake	How often do you eat processed meats (such as bacon, ham, sausages, meat pies, kebabs, burgers, chicken nuggets)?	Please provide an average considering your intake over the last year If you are unsure, please provide an estimate or select Do not know.	Options: never, less than once a week, once a week, 2-4 times a week, 5-6 times a week, once or more daily, do not know, prefer not to answer
Poultry intake	How often do you eat chicken, turkey or other poultry? (Do not count processed meats)	Please provide an average considering your intake over the last year If you are unsure, please provide an estimate or select Do not know.	Options: never, less than once a week, once a week, 2-4 times a week, 5-6 times a week, once or more daily, do not know, prefer not to answer
Cooked vegetable intake	On average how many heaped tablespoons of COOKED vegetables would you eat per DAY? (Do not include potatoes; put '0' if you do not eat any)	Please provide an average considering your intake over the last year. If you are unsure, please provide an estimate or select Do not know. If you have less than one tablespoon a day select Less than one.	If answer > 50 then rejected -10 represents "Less than one" -1 represents "Do not know" -3 represents "Prefer not to answer"
Salt added to food	Do you add salt to your food? (Do not include salt used in cooking)	Please provide an average considering your intake over the last year If you are unsure, please provide an estimate or select Do not know.	Options: never/ rarely, sometimes, usually, always, prefer not to answer

## Sheet: S3
Table S3 Data sources for each phenotype.
Dataset type	Traits	GWAS-ID	Sample	Population	Consortium
Exposures	Bread intake	ukb-b-11348	452236	European	MRC-IEU
	Lamb/mutton intake	ukb-b-14179	460006	European	MRC-IEU
	Cheese intake	ukb-b-1489	451486	European	MRC-IEU
	Cereal intake	ukb-b-15926	441640	European	MRC-IEU
	Dried fruit intake	ukb-b-16576	421764	European	MRC-IEU
	Non-oily fish intake	ukb-b-17627	460880	European	MRC-IEU
	Salad / raw vegetable intake	ukb-b-1996	435435	European	MRC-IEU
	Oily fish intake	ukb-b-2209	460443	European	MRC-IEU
	Beef intake	ukb-b-2862	461053	European	MRC-IEU
	Fresh fruit intake	ukb-b-3881	446462	European	MRC-IEU
	Coffee intake	ukb-b-5237	428860	European	MRC-IEU
	Pork intake	ukb-b-5640	460162	European	MRC-IEU
	Tea intake	ukb-b-6066	447485	European	MRC-IEU
	Processed meat intake	ukb-b-6324	461981	European	MRC-IEU
	Poultry intake	ukb-b-8006	461900	European	MRC-IEU
	Cooked vegetable intake	ukb-b-8089	448651	European	MRC-IEU
	Salt added to food	ukb-b-8121	462630	European	MRC-IEU
	Glycated hemoglobin	ebi-a-GCST90002244	146806	European	MAGIC
	LDL cholesterol	ieu-b-5089	201678	European	UK Biobank
	HDL cholesterol	ieu-b-109	403943	European	UK Biobank
	Total cholesterol	met-d-Total_C	115078	European	NA
	Triglycerides	ieu-b-111	441016	European	UK Biobank
	Systolic blood pressure	ieu-b-38	757601	European	ICBP
	Diastolic blood pressure	ieu-b-39	757601	European	ICBP
outcomes	Diabetic nephropathy (DN)	finn-b-DM_NEUROPATHY	163616	European	FinnGen
	Diabetic neuropathy (DNP)	finn-b-DM_NEPHROPATHY	213746	European	FinnGen
	Diabetic retinopathy (DR)	finn-b-DM_RETINOPATHY	216666	European	FinnGen
MAGIC: Meta-Analyses of Glucose and Insulin-related traits Consortium
ICBP: International Consortium of Blood Pressure

## Sheet: S4
Table S4. Genetic instruments for 17 diet patterns and DR used in the Two Sample Mendelian randomization analyses.
Exposure	ID	SNP	Effect allele	Other allele	CHR	Position	Beta	SE	pval	Sample size	F
Bread intake	ukb-b-11348	rs11060853	G	A	12	123424071	-0.012789	0.00202087	2.5e-10	452236	35.8355
Bread intake	ukb-b-11348	rs11183201	C	T	12	46170982	-0.016725	0.00199574	5.30029e-17	452236	63.2439
Bread intake	ukb-b-11348	rs11628639	C	T	14	97837568	-0.013495	0.00232226	6.19998e-09	452236	30.3301
Bread intake	ukb-b-11348	rs13016665	A	C	2	57995348	0.0147544	0.00202829	3.50026e-13	452236	48.0688
Bread intake	ukb-b-11348	rs13023099	A	C	2	200705623	-0.0114708	0.00202287	1.40001e-08	452236	29.1409
Bread intake	ukb-b-11348	rs17083079	A	G	5	92683607	0.0301138	0.00467938	1.2e-10	452236	37.0552
Bread intake	ukb-b-11348	rs1940033	T	C	11	131882807	-0.011079	0.00202843	4.70002e-08	452236	26.8016
Bread intake	ukb-b-11348	rs1994315	C	T	3	85144149	-0.0168239	0.00214445	4.30031e-15	452236	55.2306
Bread intake	ukb-b-11348	rs2068650	C	A	5	166835294	-0.013938	0.00199929	3.10027e-12	452236	43.7945
Bread intake	ukb-b-11348	rs28406095	A	G	15	41825092	-0.010949	0.00200012	4.39997e-08	452236	26.9498
Bread intake	ukb-b-11348	rs4984685	A	G	16	754230	0.0135849	0.00248083	4.39997e-08	452236	26.8092
Bread intake	ukb-b-11348	rs596878	C	A	6	140286236	-0.011739	0.00201069	5.30005e-09	452236	30.8453
Bread intake	ukb-b-11348	rs62091167	C	A	18	53130630	-0.0138402	0.0024253	1.2e-08	452236	29.3343
Bread intake	ukb-b-11348	rs656817	G	A	18	40994935	-0.0126883	0.00210929	1.79999e-09	452236	32.4144
Bread intake	ukb-b-11348	rs6754311	C	T	2	136707982	0.0141353	0.00224657	3.09999e-10	452236	35.1584
Bread intake	ukb-b-11348	rs75287965	A	G	2	44673517	-0.0247475	0.00409745	1.5e-09	452236	32.669
Bread intake	ukb-b-11348	rs7802468	T	C	7	143704416	-0.0233527	0.00205629	6.90081e-30	452236	115.197
Bread intake	ukb-b-11348	rs79436018	C	T	7	127694032	-0.0176147	0.00311645	1.6e-08	452236	28.8389
Bread intake	ukb-b-11348	rs9323989	C	T	14	98587669	-0.0116143	0.00205547	1.6e-08	452236	28.7219
Bread intake	ukb-b-11348	rs9662365	T	C	1	98461443	0.0121661	0.00198921	9.59997e-10	452236	33.4709
Bread intake	ukb-b-11348	rs9881332	G	C	3	23241798	0.0113702	0.00202188	1.89998e-08	452236	28.452
Lamb/mutton intake	ukb-b-14179	rs11090045	A	G	22	41753603	-0.0106761	0.00160657	2.99985e-11	460006	22.3164
Lamb/mutton intake	ukb-b-14179	rs11743441	T	G	5	88065637	-0.00884199	0.00148593	2.69998e-09	460006	17.5849
Lamb/mutton intake	ukb-b-14179	rs12634740	G	T	3	175671450	-0.010087	0.00169718	2.80001e-09	460006	17.6491
Lamb/mutton intake	ukb-b-14179	rs136548	T	C	22	27253353	0.00953241	0.00151227	2.90001e-10	460006	19.6288
Lamb/mutton intake	ukb-b-14179	rs1556147	T	A	9	131936055	0.00910131	0.00155908	5.30005e-09	460006	16.8078
Lamb/mutton intake	ukb-b-14179	rs16891982	G	C	5	33951693	-0.0242681	0.00436437	2.69998e-08	460006	14.6738
Lamb/mutton intake	ukb-b-14179	rs17270057	C	T	19	42670527	0.0126533	0.00230897	4.30002e-08	460006	14.8039
Lamb/mutton intake	ukb-b-14179	rs1958801	G	A	14	98872110	-0.00894391	0.00161749	3.2e-08	460006	15.0915
Lamb/mutton intake	ukb-b-14179	rs2222760	A	G	2	151345113	-0.00909294	0.00163727	2.80001e-08	460006	15.3655
Lamb/mutton intake	ukb-b-14179	rs2678900	G	T	2	58177683	0.0100844	0.00148119	9.8992e-12	460006	22.9052
Lamb/mutton intake	ukb-b-14179	rs2726033	G	A	16	28338039	-0.00948966	0.0014804	1.5e-10	460006	20.2143
Lamb/mutton intake	ukb-b-14179	rs276453	C	A	9	15573753	-0.014237	0.00146723	2.90001e-22	460006	46.599
Lamb/mutton intake	ukb-b-14179	rs4489752	T	G	11	126590934	0.013811	0.00197586	2.80027e-12	460006	24.0602
Lamb/mutton intake	ukb-b-14179	rs55813438	A	G	16	5694999	-0.0114181	0.0017352	4.70002e-11	460006	21.6802
Lamb/mutton intake	ukb-b-14179	rs56394517	G	A	1	243582753	-0.0137749	0.00249124	3.2e-08	460006	15.1278
Lamb/mutton intake	ukb-b-14179	rs62106258	C	T	2	417167	0.0216304	0.00340154	2e-10	460006	19.8892
Lamb/mutton intake	ukb-b-14179	rs62398404	T	C	6	37669616	0.0129151	0.00219431	4e-09	460006	17.0387
Lamb/mutton intake	ukb-b-14179	rs6581296	G	C	12	60473007	0.0100199	0.00182433	4e-08	460006	15.0696
Lamb/mutton intake	ukb-b-14179	rs660880	A	G	1	6866978	-0.00903233	0.001464	6.80002e-10	460006	18.7527
Lamb/mutton intake	ukb-b-14179	rs673696	T	C	11	31097262	0.0158208	0.00268204	3.69999e-09	460006	17.1412
Lamb/mutton intake	ukb-b-14179	rs6829572	A	G	4	93984155	0.008401	0.00147406	1.2e-08	460006	16.1117
Lamb/mutton intake	ukb-b-14179	rs7447465	C	T	5	164566362	0.00958232	0.0015062	2e-10	460006	19.9145
Lamb/mutton intake	ukb-b-14179	rs7550173	T	A	1	72944617	-0.00912387	0.0015023	1.29999e-09	460006	18.2158
Lamb/mutton intake	ukb-b-14179	rs994270	G	C	6	51187787	0.0098203	0.00172948	1.40001e-08	460006	15.9439
Cheese intake	ukb-b-1489	rs1073242	A	G	13	58715219	0.015728	0.00229156	6.70039e-12	451486	55.2014
Cheese intake	ukb-b-1489	rs10896050	T	G	11	65577516	-0.0184695	0.00283438	7.19946e-11	451486	48.0123
Cheese intake	ukb-b-1489	rs113367286	T	C	7	140144414	0.0151797	0.00249985	1.29999e-09	451486	41.8089
Cheese intake	ukb-b-1489	rs11620149	C	T	13	89816082	-0.0176745	0.0032085	3.59998e-08	451486	34.6334
Cheese intake	ukb-b-1489	rs12447542	A	G	16	7744180	0.0197476	0.00340698	6.80002e-09	451486	38.6704
Cheese intake	ukb-b-1489	rs12475594	G	A	2	58433375	0.0160073	0.00292518	4.39997e-08	451486	33.9241
Cheese intake	ukb-b-1489	rs1291145	C	T	20	35528475	-0.0202495	0.00241026	4.40048e-17	451486	79.7894
Cheese intake	ukb-b-1489	rs12951057	G	C	17	44794558	-0.0211557	0.00304376	3.59998e-12	451486	55.8563
Cheese intake	ukb-b-1489	rs13107325	T	C	4	103188709	-0.0291639	0.00425285	7.00003e-12	451486	53.086
Cheese intake	ukb-b-1489	rs13257887	C	T	8	10187716	0.0161808	0.00256186	2.69998e-10	451486	54.4059
Cheese intake	ukb-b-1489	rs1434511	T	C	18	44829435	0.0129646	0.00225868	9.49992e-09	451486	37.6426
Cheese intake	ukb-b-1489	rs17115145	T	C	14	30122409	-0.0128806	0.00228956	1.79999e-08	451486	35.9957
Cheese intake	ukb-b-1489	rs1806771	G	T	10	63682387	-0.0221467	0.004035	4.09996e-08	451486	35.5017
Cheese intake	ukb-b-1489	rs1931805	C	T	6	62630863	0.0126363	0.00223591	1.6e-08	451486	36.0485
Cheese intake	ukb-b-1489	rs2339928	A	G	2	24049453	0.0148578	0.00244494	1.2e-09	451486	41.5362
Cheese intake	ukb-b-1489	rs26579	C	G	5	87985295	-0.0128007	0.00229427	2.39999e-08	451486	35.8926
Cheese intake	ukb-b-1489	rs2802530	A	G	1	98546134	0.0186266	0.00339704	4.20001e-08	451486	33.9145
Cheese intake	ukb-b-1489	rs2854175	A	C	17	61998469	0.0169937	0.00256857	3.69999e-11	451486	49.8587
Cheese intake	ukb-b-1489	rs34198643	T	C	7	2203808	-0.0167006	0.00267855	4.49997e-10	451486	43.8042
Cheese intake	ukb-b-1489	rs35270670	G	A	15	83481880	0.0163794	0.00270974	1.5e-09	451486	41.2968
Cheese intake	ukb-b-1489	rs4296548	G	T	3	36915814	0.0130245	0.00228781	1.2e-08	451486	36.4575
Cheese intake	ukb-b-1489	rs4503172	T	C	9	124640841	0.0129596	0.002293	1.6e-08	451486	36.1378
Cheese intake	ukb-b-1489	rs4692708	C	A	4	170228542	0.0147298	0.00258904	1.29999e-08	451486	36.996
Cheese intake	ukb-b-1489	rs4860341	C	T	4	61251106	0.0243652	0.00435152	2.19999e-08	451486	35.4793
Cheese intake	ukb-b-1489	rs504675	T	C	2	45154689	0.0274418	0.00234182	1e-31	451486	155.282
Cheese intake	ukb-b-1489	rs524468	G	A	12	371786	-0.0142421	0.00255161	2.39999e-08	451486	35.2975
Cheese intake	ukb-b-1489	rs531358	T	C	1	93676011	0.0131666	0.00233731	1.79999e-08	451486	35.6261
Cheese intake	ukb-b-1489	rs61734410	T	C	16	1252369	0.016654	0.00262279	2.19999e-10	451486	47.6091
Cheese intake	ukb-b-1489	rs62034322	A	G	16	28535834	-0.0139355	0.00229986	1.40001e-09	451486	41.311
Cheese intake	ukb-b-1489	rs62236533	A	G	22	41992169	0.0247617	0.00364674	1.10002e-11	451486	53.6856
Cheese intake	ukb-b-1489	rs62245792	A	T	3	68410652	-0.0179341	0.00316317	1.40001e-08	451486	37.042
Cheese intake	ukb-b-1489	rs6685323	T	C	1	154295592	-0.0131886	0.00241592	4.79999e-08	451486	33.5557
Cheese intake	ukb-b-1489	rs67238148	T	G	11	7946480	0.0165432	0.00271432	1.09999e-09	451486	42.0585
Cheese intake	ukb-b-1489	rs6774906	C	A	3	194803510	0.0316294	0.00567262	2.5e-08	451486	35.2336
Cheese intake	ukb-b-1489	rs7012814	A	G	8	9173358	-0.0185161	0.00225388	2.09991e-16	451486	77.1981
Cheese intake	ukb-b-1489	rs71386942	A	C	16	71992817	0.0144554	0.00252205	9.90011e-09	451486	37.1008
Cheese intake	ukb-b-1489	rs72970243	A	G	2	136484232	0.0222011	0.00340166	6.70039e-11	451486	47.1523
Cheese intake	ukb-b-1489	rs7298331	C	A	12	22322789	-0.013175	0.00230588	1.09999e-08	451486	37.4749
Cheese intake	ukb-b-1489	rs73096946	C	T	4	17788715	-0.0205914	0.00306664	1.9002e-11	451486	50.782
Cheese intake	ukb-b-1489	rs73335955	C	T	10	106766879	0.0277726	0.00497824	2.39999e-08	451486	35.1711
Cheese intake	ukb-b-1489	rs7386207	T	C	8	144246027	-0.0124974	0.00226925	3.59998e-08	451486	34.6912
Cheese intake	ukb-b-1489	rs77742462	G	A	3	107637010	-0.0474668	0.00827804	9.80009e-09	451486	40.9042
Cheese intake	ukb-b-1489	rs78876700	A	G	1	4670487	0.0180965	0.00327852	3.40001e-08	451486	35.0569
Cheese intake	ukb-b-1489	rs79184944	A	T	3	161549397	0.0196018	0.00328458	2.39999e-09	451486	40.3527
Cheese intake	ukb-b-1489	rs9504123	C	A	6	4478474	0.0141706	0.00250387	1.5e-08	451486	36.1328
Cereal intake	ukb-b-15926	rs10057775	C	T	5	87469663	0.0200293	0.00289378	4.49987e-12	441640	33.7038
Cereal intake	ukb-b-15926	rs11038810	G	A	11	46210773	0.0111343	0.00186325	2.30001e-09	441640	25.1034
Cereal intake	ukb-b-15926	rs11097340	T	C	4	93465297	-0.0115334	0.00181501	2.1e-10	441640	28.1905
Cereal intake	ukb-b-15926	rs11670024	G	A	19	18818335	0.0160114	0.00279947	1.09999e-08	441640	23.1358
Cereal intake	ukb-b-15926	rs11940694	G	A	4	39414993	-0.0126647	0.00183426	5.00035e-12	441640	33.8864
Cereal intake	ukb-b-15926	rs12354267	C	T	1	44248272	0.0116473	0.00193279	1.7e-09	441640	25.593
Cereal intake	ukb-b-15926	rs13234131	G	A	7	73025975	0.0170117	0.0026602	1.6e-10	441640	28.6031
Cereal intake	ukb-b-15926	rs184643	A	G	2	45189441	-0.0121653	0.00180474	1.59993e-11	441640	32.1004
Cereal intake	ukb-b-15926	rs1853931	A	G	6	125170409	-0.0113368	0.00181017	3.79997e-10	441640	28.271
Cereal intake	ukb-b-15926	rs2450126	G	A	11	77916279	-0.0149019	0.00245669	1.29999e-09	441640	25.9275
Cereal intake	ukb-b-15926	rs2504706	C	T	6	51258579	0.0181793	0.00210238	5.30029e-18	441640	52.4353
Cereal intake	ukb-b-15926	rs2799849	T	C	9	86752641	-0.0123289	0.00190573	9.79941e-11	441640	29.3071
Cereal intake	ukb-b-15926	rs2817377	A	G	6	50789176	0.00990084	0.00178933	3.09999e-08	441640	21.5225
Cereal intake	ukb-b-15926	rs4410790	C	T	7	17284577	-0.0109143	0.00184697	3.40001e-09	441640	24.5093
Cereal intake	ukb-b-15926	rs4797242	A	C	18	6407483	0.0114312	0.00194889	4.49997e-09	441640	24.1096
Cereal intake	ukb-b-15926	rs491711	C	A	11	28742220	0.0116885	0.00193366	1.5e-09	441640	25.9038
Cereal intake	ukb-b-15926	rs4988235	A	G	2	136608646	0.0114	0.00201241	1.5e-08	441640	22.2569
Cereal intake	ukb-b-15926	rs56131196	A	G	19	45422846	0.0180024	0.00227695	2.70023e-15	441640	43.8325
Cereal intake	ukb-b-15926	rs62442924	T	C	7	1989976	0.0127309	0.00225709	1.7e-08	441640	22.41
Cereal intake	ukb-b-15926	rs6510177	C	T	19	31211647	-0.0130354	0.00228744	1.2e-08	441640	23.5073
Cereal intake	ukb-b-15926	rs67723420	A	T	3	35775115	0.0105252	0.00184665	1.2e-08	441640	22.9671
Cereal intake	ukb-b-15926	rs7619139	A	T	3	25110415	-0.016951	0.00181499	9.70063e-21	441640	61.4686
Cereal intake	ukb-b-15926	rs78854891	C	T	19	42752078	0.0221411	0.00363312	1.09999e-09	441640	26.5916
Cereal intake	ukb-b-15926	rs8097544	G	A	18	1839564	-0.0246368	0.00254108	3.19963e-22	441640	66.5544
Cereal intake	ukb-b-15926	rs9374896	T	C	6	98310484	0.0175265	0.00179165	1.29987e-22	441640	67.5325
Cereal intake	ukb-b-15926	rs9846396	T	C	3	141140968	0.0119674	0.00180031	2.99985e-11	441640	31.1955
Cereal intake	ukb-b-15926	rs9987289	G	A	8	9183358	0.0178679	0.0030947	7.79992e-09	441640	23.3814
Dried fruit intake	ukb-b-16576	rs10026792	A	G	4	2862190	0.0108465	0.0018423	3.89996e-09	421764	20.4509
Dried fruit intake	ukb-b-16576	rs10129747	G	A	14	77433198	0.00935902	0.00168126	2.59998e-08	421764	18.4045
Dried fruit intake	ukb-b-16576	rs10896126	G	A	11	66292908	-0.015009	0.00181919	1.59993e-16	421764	40.178
Dried fruit intake	ukb-b-16576	rs11152349	A	G	18	60233646	0.00991215	0.0018176	4.90004e-08	421764	17.4989
Dried fruit intake	ukb-b-16576	rs11586016	C	G	1	44031793	0.00987818	0.00173034	1.09999e-08	421764	19.2087
Dried fruit intake	ukb-b-16576	rs11720884	G	A	3	43941406	0.0111797	0.00193554	7.59994e-09	421764	19.776
Dried fruit intake	ukb-b-16576	rs11772627	C	G	7	2109821	0.0183338	0.00217099	2.99985e-17	421764	42.219
Dried fruit intake	ukb-b-16576	rs11811826	A	T	1	204603861	0.0132178	0.0020058	4.40048e-11	421764	25.6372
Dried fruit intake	ukb-b-16576	rs12137234	T	C	1	72270797	0.0102051	0.00183744	2.80001e-08	421764	18.5802
Dried fruit intake	ukb-b-16576	rs1582322	G	A	16	52105988	0.00994346	0.00171571	6.80002e-09	421764	19.9352
Dried fruit intake	ukb-b-16576	rs1622515	G	A	11	95523433	0.00991719	0.00167077	2.90001e-09	421764	20.7219
Dried fruit intake	ukb-b-16576	rs1648404	T	C	4	37175523	0.00941595	0.00167357	1.79999e-08	421764	18.6549
Dried fruit intake	ukb-b-16576	rs17184707	T	C	2	166183577	-0.0114381	0.00204011	2.1e-08	421764	18.4883
Dried fruit intake	ukb-b-16576	rs1797235	C	G	15	47821612	-0.0100206	0.00174235	8.9e-09	421764	19.8446
Dried fruit intake	ukb-b-16576	rs261809	G	A	1	241054465	-0.00962858	0.00167902	9.80009e-09	421764	19.4224
Dried fruit intake	ukb-b-16576	rs3764002	T	C	12	108618630	0.0131215	0.00190081	5.10035e-12	421764	28.0431
Dried fruit intake	ukb-b-16576	rs4149513	A	G	2	101022726	0.01173	0.00167139	2.19989e-12	421764	29.0129
Dried fruit intake	ukb-b-16576	rs4269101	G	T	3	18763543	-0.0138099	0.00185921	1.10002e-13	421764	32.5084
Dried fruit intake	ukb-b-16576	rs57499472	C	T	3	147239337	0.00991231	0.00171869	8.10009e-09	421764	19.9591
Dried fruit intake	ukb-b-16576	rs75641275	C	A	1	98327133	-0.0141613	0.00238518	2.90001e-09	421764	20.7769
Dried fruit intake	ukb-b-16576	rs7808471	C	T	7	132716502	-0.0115362	0.00178604	1.09999e-10	421764	24.5149
Dried fruit intake	ukb-b-16576	rs862227	G	A	16	73602926	-0.0091646	0.00167238	4.30002e-08	421764	17.5896
Dried fruit intake	ukb-b-16576	rs893856	A	G	10	126723567	-0.013361	0.00234923	1.29999e-08	421764	19.0933
Dried fruit intake	ukb-b-16576	rs9385269	T	C	6	98547979	0.0120673	0.00168183	7.19946e-13	421764	30.6365
Non-oily fish intake	ukb-b-17627	rs16822430	C	T	2	144147475	0.0116344	0.00191996	1.40001e-09	460880	22.3125
Non-oily fish intake	ukb-b-17627	rs35287743	T	G	12	110057250	-0.0177401	0.00255244	3.59998e-12	460880	29.7107
Non-oily fish intake	ukb-b-17627	rs3799077	G	T	6	69996217	-0.0107346	0.00175764	1e-09	460880	22.7203
Non-oily fish intake	ukb-b-17627	rs6957745	C	T	7	73056750	-0.0121791	0.00202331	1.79999e-09	460880	22.1201
Non-oily fish intake	ukb-b-17627	rs7148387	G	A	14	29775132	-0.00930647	0.00165022	1.7e-08	460880	19.3023
Salad / raw vegetable intake	ukb-b-1996	rs1052352	T	C	16	31195279	0.00816444	0.00142564	1e-08	435435	14.4809
Salad / raw vegetable intake	ukb-b-1996	rs10819082	A	G	9	128645617	-0.00916475	0.00151342	1.40001e-09	435435	16.2389
Salad / raw vegetable intake	ukb-b-1996	rs34186148	C	G	17	43854655	-0.00805142	0.0014749	4.79999e-08	435435	13.1607
Salad / raw vegetable intake	ukb-b-1996	rs4291983	A	C	18	38106410	-0.00839985	0.00142481	3.69999e-09	435435	15.3431
Salad / raw vegetable intake	ukb-b-1996	rs57221424	G	C	7	35215670	0.00894101	0.00153327	5.49997e-09	435435	15.1927
Salad / raw vegetable intake	ukb-b-1996	rs62461186	C	A	7	77730153	-0.0113438	0.00185732	1e-09	435435	16.529
Salad / raw vegetable intake	ukb-b-1996	rs75248709	T	C	6	92348945	-0.0197339	0.00352774	2.19999e-08	435435	14.8669
Salad / raw vegetable intake	ukb-b-1996	rs7619139	A	T	3	25110415	0.0124765	0.00145086	8.00018e-18	435435	32.8144
Salad / raw vegetable intake	ukb-b-1996	rs7821179	C	G	8	83061099	-0.0108184	0.00197644	4.39997e-08	435435	13.2388
Salad / raw vegetable intake	ukb-b-1996	rs8130508	A	G	21	19049865	0.0087404	0.00157797	2.99999e-08	435435	13.6901
Oily fish intake	ukb-b-2209	rs10061973	T	G	5	166811498	-0.0108521	0.00191598	1.5e-08	460443	27.0933
Oily fish intake	ukb-b-2209	rs10076975	C	T	5	164518993	0.0112394	0.0019672	1.09999e-08	460443	27.4481
Oily fish intake	ukb-b-2209	rs10513136	A	G	3	141107612	-0.0233232	0.00386307	1.6e-09	460443	30.631
Oily fish intake	ukb-b-2209	rs114497213	T	G	3	115214586	0.0273225	0.00423605	1.09999e-10	460443	35.617
Oily fish intake	ukb-b-2209	rs11767283	G	A	7	121947456	0.0176735	0.00231943	2.49977e-14	460443	49.6388
Oily fish intake	ukb-b-2209	rs11859365	C	A	16	83683945	0.0225669	0.00219679	9.3994e-25	460443	88.8258
Oily fish intake	ukb-b-2209	rs12663865	A	G	6	88103149	0.012772	0.00223239	1.09999e-08	460443	27.5427
Oily fish intake	ukb-b-2209	rs12855717	T	C	13	101252635	-0.0122298	0.00192275	2e-10	460443	34.3374
Oily fish intake	ukb-b-2209	rs12896749	C	G	14	100279492	-0.0109641	0.00196607	2.5e-08	460443	26.2055
Oily fish intake	ukb-b-2209	rs13070166	A	T	3	85517507	0.0142105	0.00227811	4.39997e-10	460443	32.7937
Oily fish intake	ukb-b-2209	rs1361016	G	T	13	54220229	0.0149567	0.00265295	1.7e-08	460443	27.0038
Oily fish intake	ukb-b-2209	rs16891727	A	C	6	26488860	-0.0237173	0.00284003	6.79986e-17	460443	58.5226
Oily fish intake	ukb-b-2209	rs17050031	T	C	2	59488019	-0.0120492	0.0019207	3.50002e-10	460443	33.3736
Oily fish intake	ukb-b-2209	rs1876245	C	T	3	71534763	0.0151162	0.00193122	5.00035e-15	460443	51.6232
Oily fish intake	ukb-b-2209	rs2374424	G	A	11	83187113	-0.0114437	0.00195609	4.90004e-09	460443	28.9081
Oily fish intake	ukb-b-2209	rs275160	C	T	2	145967878	0.0121188	0.00210096	8e-09	460443	28.371
Oily fish intake	ukb-b-2209	rs2827161	G	T	21	23340050	0.0107114	0.00193719	3.2e-08	460443	25.7866
Oily fish intake	ukb-b-2209	rs28623270	T	A	17	29389026	-0.0178328	0.00273746	7.29962e-11	460443	37.0783
Oily fish intake	ukb-b-2209	rs303817	G	A	12	52176235	0.0135799	0.00220965	8e-10	460443	31.7465
Oily fish intake	ukb-b-2209	rs3124402	G	A	13	55975115	-0.0220014	0.00215651	1.9002e-24	460443	87.2031
Oily fish intake	ukb-b-2209	rs34555420	T	G	6	26090270	-0.0237676	0.00321908	1.50003e-13	460443	45.9137
Oily fish intake	ukb-b-2209	rs35287743	T	G	12	110057250	-0.0282201	0.00301071	7.00003e-21	460443	75.1408
Oily fish intake	ukb-b-2209	rs4002471	T	C	19	49215095	-0.0192439	0.0019244	1.50003e-23	460443	84.5076
Oily fish intake	ukb-b-2209	rs4869859	C	T	6	155847549	0.0140098	0.00192207	3.10027e-13	460443	44.7378
Oily fish intake	ukb-b-2209	rs4982738	A	G	14	23650191	0.0108608	0.00196936	3.50002e-08	460443	26.4111
Oily fish intake	ukb-b-2209	rs510161	G	C	11	28728332	-0.0112998	0.00206615	4.49997e-08	460443	25.169
Oily fish intake	ukb-b-2209	rs6033437	A	C	20	12495731	0.0124683	0.00220977	1.7e-08	460443	27.3608
Oily fish intake	ukb-b-2209	rs6059844	G	A	20	33036482	0.0110001	0.00191451	9.20005e-09	460443	27.8562
Oily fish intake	ukb-b-2209	rs61882686	A	C	11	46390680	0.0197559	0.0034254	8e-09	460443	28.0251
Oily fish intake	ukb-b-2209	rs631490	C	G	11	111452040	-0.0151398	0.00210253	6.00067e-13	460443	43.5443
Oily fish intake	ukb-b-2209	rs6465487	G	A	7	95760694	-0.0123535	0.00195628	2.69998e-10	460443	33.7256
Oily fish intake	ukb-b-2209	rs703987	C	G	10	80939219	0.0111218	0.00197362	1.7e-08	460443	26.972
Oily fish intake	ukb-b-2209	rs7243428	G	A	18	35156177	-0.0129784	0.00229212	1.5e-08	460443	27.0192
Oily fish intake	ukb-b-2209	rs7254235	G	A	19	22212505	-0.0106304	0.00194012	4.30002e-08	460443	25.3965
Oily fish intake	ukb-b-2209	rs75887709	G	A	19	37438329	-0.0159106	0.0028148	1.6e-08	460443	27.3736
Oily fish intake	ukb-b-2209	rs7683782	G	C	4	14935830	0.0144775	0.00257399	1.89998e-08	460443	26.8
Oily fish intake	ukb-b-2209	rs905575	G	C	3	147076253	0.0138824	0.00251917	3.59998e-08	460443	25.7428
Oily fish intake	ukb-b-2209	rs9301837	A	C	13	93477312	-0.0157428	0.00273045	8.10009e-09	460443	28.0157
Oily fish intake	ukb-b-2209	rs9597870	G	T	13	59412819	-0.0127449	0.00223046	1.09999e-08	460443	27.7347
Oily fish intake	ukb-b-2209	rs9606833	C	T	22	31750013	0.0169856	0.00223087	2.70023e-14	460443	48.959
Oily fish intake	ukb-b-2209	rs973526	T	C	1	72556393	-0.011507	0.00192962	2.5e-09	460443	30.4642
Oily fish intake	ukb-b-2209	rs9889161	T	G	16	51495068	-0.0133201	0.0020015	2.80027e-11	460443	37.5521
Beef intake	ukb-b-2862	rs10789340	G	A	1	72940273	-0.0137797	0.00176936	6.79986e-15	461053	40.9646
Beef intake	ukb-b-2862	rs10959890	C	T	9	11526198	-0.0126658	0.00209611	1.5e-09	461053	24.7385
Beef intake	ukb-b-2862	rs1105388	T	C	1	205308591	-0.0113754	0.00187563	1.29999e-09	461053	25.0655
Beef intake	ukb-b-2862	rs11878917	A	G	19	42588999	0.0150187	0.00274812	4.60002e-08	461053	20.3125
Beef intake	ukb-b-2862	rs132901	T	C	22	41797547	0.0139249	0.00209282	2.90001e-11	461053	29.906
Beef intake	ukb-b-2862	rs1470610	C	G	2	33866464	-0.0122159	0.00215779	1.5e-08	461053	21.7006
Beef intake	ukb-b-2862	rs4676964	T	C	3	71034748	0.0133533	0.00172438	9.60064e-15	461053	41.0903
Beef intake	ukb-b-2862	rs62169335	T	C	2	147946069	-0.00968628	0.00173523	2.39999e-08	461053	21.4681
Beef intake	ukb-b-2862	rs62396185	C	G	6	26180634	-0.0148447	0.00195102	2.80027e-14	461053	39.1044
Beef intake	ukb-b-2862	rs7791463	A	G	7	97819047	0.00954846	0.00171063	2.39999e-08	461053	20.917
Beef intake	ukb-b-2862	rs784251	T	C	18	53412903	-0.0103387	0.00171651	1.7e-09	461053	24.5926
Beef intake	ukb-b-2862	rs79809011	A	G	8	10126532	-0.0280593	0.00508482	3.40001e-08	461053	20.762
Fresh fruit intake	ukb-b-3881	rs10064431	C	T	5	92950673	-0.00757392	0.00122365	5.99998e-10	446462	12.7799
Fresh fruit intake	ukb-b-3881	rs10192394	T	C	2	146298007	-0.00766096	0.0012287	4.49997e-10	446462	13.0584
Fresh fruit intake	ukb-b-3881	rs10271924	T	C	7	153495206	-0.00704676	0.00125592	2e-08	446462	11.0827
Fresh fruit intake	ukb-b-3881	rs1051547	C	T	16	19279380	-0.00757523	0.00124161	1.09999e-09	446462	12.6162
Fresh fruit intake	ukb-b-3881	rs10838724	T	G	11	47527052	0.00901088	0.00128277	2.09991e-12	446462	16.8626
Fresh fruit intake	ukb-b-3881	rs11032362	A	G	11	33759092	0.0123929	0.00212339	5.30005e-09	446462	11.3415
Fresh fruit intake	ukb-b-3881	rs12536253	C	G	7	127595077	-0.00815943	0.00141599	8.30004e-09	446462	11.1172
Fresh fruit intake	ukb-b-3881	rs12641371	T	C	4	59882235	0.00791271	0.00123354	1.40001e-10	446462	13.7272
Fresh fruit intake	ukb-b-3881	rs12780952	A	G	10	107577033	0.00747457	0.00135361	3.40001e-08	446462	10.1955
Fresh fruit intake	ukb-b-3881	rs13072255	C	A	3	21038260	0.00898012	0.00122355	2.09991e-13	446462	17.9999
Fresh fruit intake	ukb-b-3881	rs1356292	T	C	3	185824903	0.00917471	0.00155324	3.50002e-09	446462	11.6816
Fresh fruit intake	ukb-b-3881	rs1375566	A	G	3	85642479	-0.00783382	0.001266	6.1e-10	446462	12.8101
Fresh fruit intake	ukb-b-3881	rs139042899	C	A	17	58443095	0.035995	0.00608106	3.2e-09	446462	15.373
Fresh fruit intake	ukb-b-3881	rs149449	A	G	5	95902093	0.00728855	0.00122061	2.39999e-09	446462	11.8534
Fresh fruit intake	ukb-b-3881	rs1620977	G	A	1	72729142	-0.0131742	0.00137761	1.10002e-21	446462	30.5107
Fresh fruit intake	ukb-b-3881	rs17049185	T	G	2	58072660	0.00804043	0.00139033	7.29995e-09	446462	11.3213
Fresh fruit intake	ukb-b-3881	rs1866823	A	G	8	57436577	0.00743079	0.0012406	2.1e-09	446462	12.2288
Fresh fruit intake	ukb-b-3881	rs2093654	G	A	9	5780121	0.00712915	0.00125874	1.5e-08	446462	10.7779
Fresh fruit intake	ukb-b-3881	rs2143081	A	G	6	50782834	0.00832073	0.00122891	1.29987e-11	446462	15.3577
Fresh fruit intake	ukb-b-3881	rs2790688	T	C	1	153992909	0.0114466	0.00169613	1.50003e-11	446462	15.2485
Fresh fruit intake	ukb-b-3881	rs2867113	A	G	2	651365	-0.0138606	0.00196025	1.50003e-12	446462	19.522
Fresh fruit intake	ukb-b-3881	rs329274	G	A	7	35078743	0.0068183	0.00122813	2.80001e-08	446462	10.3695
Fresh fruit intake	ukb-b-3881	rs4302893	A	G	9	1734863	0.00738857	0.00129959	1.29999e-08	446462	10.8464
Fresh fruit intake	ukb-b-3881	rs4953150	T	C	2	45157336	-0.00843921	0.00129268	6.59933e-11	446462	14.3531
Fresh fruit intake	ukb-b-3881	rs559734	C	G	1	97304868	0.00776806	0.00136078	1.09999e-08	446462	11.0531
Fresh fruit intake	ukb-b-3881	rs60452247	A	G	11	63981507	0.00796969	0.00126932	3.40001e-10	446462	13.1158
Fresh fruit intake	ukb-b-3881	rs62051554	A	G	16	72826387	0.0116118	0.00198143	4.60002e-09	446462	11.6502
Fresh fruit intake	ukb-b-3881	rs72974263	T	C	2	225447371	0.00738684	0.00131242	1.79999e-08	446462	10.572
Fresh fruit intake	ukb-b-3881	rs73455661	G	A	18	57968685	0.0102938	0.0013622	4.10015e-14	446462	19.0478
Fresh fruit intake	ukb-b-3881	rs739320	C	T	19	49261368	-0.00899731	0.00127708	1.9002e-12	446462	17.2631
Fresh fruit intake	ukb-b-3881	rs7818437	C	T	8	10209623	-0.00804815	0.00145251	2.99999e-08	446462	10.4255
Fresh fruit intake	ukb-b-3881	rs78537042	A	C	21	33068937	-0.0119259	0.00218432	4.79999e-08	446462	10.0669
Fresh fruit intake	ukb-b-3881	rs7982441	C	T	13	55924013	-0.00841258	0.00137614	9.80009e-10	446462	12.4008
Fresh fruit intake	ukb-b-3881	rs8095324	G	A	18	24131659	-0.00694613	0.00124903	2.69998e-08	446462	10.3741
Fresh fruit intake	ukb-b-3881	rs817223	C	T	2	104094008	-0.00726908	0.00122339	2.80001e-09	446462	11.7792
Fresh fruit intake	ukb-b-3881	rs862227	G	A	16	73602926	-0.0101452	0.00122398	1.10002e-16	446462	22.8139
Fresh fruit intake	ukb-b-3881	rs9517948	T	C	13	100650708	0.00695315	0.00123287	1.7e-08	446462	10.6904
Fresh fruit intake	ukb-b-3881	rs9919429	G	A	10	65313819	-0.00672322	0.00122289	3.79997e-08	446462	10.0827
Fresh fruit intake	ukb-b-3881	rs994270	G	C	6	51187787	0.0132585	0.00144389	4.19952e-20	446462	28.2306
Coffee intake	ukb-b-5237	rs1057868	T	C	7	75615006	0.0199509	0.00178517	5.40008e-29	428860	69.5788
Coffee intake	ukb-b-5237	rs117810762	A	G	10	135315795	0.0359086	0.00617871	6.19998e-09	428860	19.423
Coffee intake	ukb-b-5237	rs12514566	A	G	5	7391462	-0.0113972	0.00170562	2.39994e-11	428860	24.8987
Coffee intake	ukb-b-5237	rs12989746	T	G	2	49368391	0.01035	0.00186429	2.80001e-08	428860	17.225
Coffee intake	ukb-b-5237	rs13163336	A	C	5	87943710	0.0149472	0.00221005	1.29987e-11	428860	25.444
Coffee intake	ukb-b-5237	rs1338549	G	T	6	98312143	-0.00945121	0.0016218	5.60003e-09	428860	19.0666
Coffee intake	ukb-b-5237	rs13387939	A	C	2	637498	0.0165558	0.0021386	9.79941e-15	428860	33.4279
Coffee intake	ukb-b-5237	rs17842490	G	A	22	24870527	-0.0451683	0.00680848	3.29989e-11	428860	24.5786
Coffee intake	ukb-b-5237	rs1942965	C	T	18	55032486	-0.00890339	0.00161917	3.79997e-08	428860	16.9971
Coffee intake	ukb-b-5237	rs2465037	A	C	6	51179260	-0.0106317	0.00170743	4.79999e-10	428860	21.8495
Coffee intake	ukb-b-5237	rs34060476	G	A	7	73037956	0.0184292	0.00237033	7.50067e-15	428860	33.7766
Coffee intake	ukb-b-5237	rs4410790	C	T	7	17284577	0.039072	0.00167288	1.1995e-120	428860	304.704
Coffee intake	ukb-b-5237	rs442355	C	G	8	109128653	-0.0111372	0.00185374	1.89998e-09	428860	20.1827
Coffee intake	ukb-b-5237	rs4615895	A	G	1	96274668	0.0122025	0.00184972	4.19952e-11	428860	24.5168
Coffee intake	ukb-b-5237	rs476828	C	T	18	57852587	0.0173461	0.00189543	5.60015e-20	428860	46.7287
Coffee intake	ukb-b-5237	rs516636	A	C	1	177855517	0.0116767	0.00198419	4e-09	428860	19.3283
Coffee intake	ukb-b-5237	rs57918684	A	G	17	60150383	0.0128864	0.00223845	8.60003e-09	428860	18.6309
Coffee intake	ukb-b-5237	rs6062682	T	C	20	62891820	0.0103704	0.00163929	2.5e-10	428860	22.9461
Coffee intake	ukb-b-5237	rs6063085	C	A	20	45840459	0.0104106	0.00166919	4.49997e-10	428860	21.7528
Coffee intake	ukb-b-5237	rs61928609	C	A	12	11316437	-0.0147305	0.00217536	1.29987e-11	428860	25.6024
Coffee intake	ukb-b-5237	rs62064918	T	C	17	46155786	-0.0103075	0.00187872	4.09996e-08	428860	16.8358
Coffee intake	ukb-b-5237	rs630194	C	T	18	40950954	-0.0113533	0.00169853	2.29985e-11	428860	24.9286
Coffee intake	ukb-b-5237	rs6469262	C	T	8	110443480	-0.00915347	0.00162895	1.89998e-08	428860	17.6636
Coffee intake	ukb-b-5237	rs73075167	T	A	7	17570479	-0.0160639	0.00244429	5.00035e-11	428860	24.8997
Coffee intake	ukb-b-5237	rs75347775	A	G	19	18495908	0.0104504	0.00187898	2.69998e-08	428860	17.3052
Coffee intake	ukb-b-5237	rs7811609	T	C	7	32930597	0.00913864	0.00166468	4e-08	428860	16.7848
Coffee intake	ukb-b-5237	rs9398171	T	C	6	108983527	0.0108577	0.00177995	1.09999e-09	428860	20.7935
Pork intake	ukb-b-5640	rs10972033	T	G	9	34269732	0.00897557	0.00147851	1.29999e-09	460162	18.3954
Pork intake	ukb-b-5640	rs11211124	C	T	1	45962409	-0.00995273	0.00175408	1.40001e-08	460162	16.1754
Pork intake	ukb-b-5640	rs12721051	G	C	19	45422160	-0.0123637	0.00188666	5.60015e-11	460162	21.5113
Pork intake	ukb-b-5640	rs1355171	A	C	9	15681694	-0.0109832	0.001477	1e-13	460162	27.7426
Pork intake	ukb-b-5640	rs254152	G	C	5	115641827	-0.0104266	0.00174217	2.19999e-09	460162	17.9864
Pork intake	ukb-b-5640	rs34161520	G	C	10	125127645	0.0115919	0.0020206	9.59997e-09	460162	16.6533
Pork intake	ukb-b-5640	rs36124222	C	T	18	74196202	0.00840935	0.00150083	2.1e-08	460162	15.9811
Pork intake	ukb-b-5640	rs7641973	A	G	3	81910489	0.00844615	0.00154097	4.20001e-08	460162	15.0021
Pork intake	ukb-b-5640	rs9973426	G	A	2	155751852	0.0110847	0.00193678	1e-08	460162	16.4437
Tea intake	ukb-b-6066	rs10752269	A	G	10	12692902	-0.0128727	0.00211975	1.29999e-09	447485	37.073
Tea intake	ukb-b-6066	rs11164870	G	C	1	93552187	-0.0119604	0.00218232	4.20001e-08	447485	30.6085
Tea intake	ukb-b-6066	rs1156588	G	A	2	58515375	-0.015454	0.00260325	2.90001e-09	447485	35.4713
Tea intake	ukb-b-6066	rs11587444	G	A	1	150722844	0.0140328	0.00217078	1e-10	447485	42.0627
Tea intake	ukb-b-6066	rs13282783	T	C	8	22088975	-0.0135837	0.00235432	7.90005e-09	447485	33.7169
Tea intake	ukb-b-6066	rs132904	C	G	22	41798896	0.0166007	0.00255257	7.8001e-11	447485	42.5129
Tea intake	ukb-b-6066	rs141071726	A	G	7	17558580	0.0407321	0.00681204	2.19999e-09	447485	38.6083
Tea intake	ukb-b-6066	rs1453548	A	T	11	59192089	-0.0133414	0.00224973	2.99999e-09	447485	35.4941
Tea intake	ukb-b-6066	rs1481012	G	A	4	89039082	-0.0262435	0.00335608	5.30029e-15	447485	61.4113
Tea intake	ukb-b-6066	rs17245213	A	G	11	1679769	-0.0146481	0.00260905	2e-08	447485	31.6417
Tea intake	ukb-b-6066	rs17685	A	G	7	75616105	0.0230655	0.00236195	1.59993e-22	447485	95.4855
Tea intake	ukb-b-6066	rs2273447	T	A	20	62900120	0.0174715	0.00263421	3.29989e-11	447485	44.332
Tea intake	ukb-b-6066	rs2279844	A	G	17	40819809	-0.0119879	0.00218318	4e-08	447485	30.2835
Tea intake	ukb-b-6066	rs2351187	A	G	10	86850616	0.0129023	0.0022823	1.6e-08	447485	32.3641
Tea intake	ukb-b-6066	rs2478875	G	A	6	51283110	0.0218943	0.00261129	5.10035e-17	447485	70.8745
Tea intake	ukb-b-6066	rs34619	A	G	5	60465365	0.0117117	0.0021375	4.30002e-08	447485	30.1052
Tea intake	ukb-b-6066	rs4410790	C	T	7	17284577	0.0405506	0.00219507	3.40017e-76	447485	342.831
Tea intake	ukb-b-6066	rs4808193	C	T	19	19410622	0.0151149	0.0022472	1.69981e-11	447485	45.576
Tea intake	ukb-b-6066	rs4817505	C	T	21	34343828	0.015068	0.0021746	4.19952e-12	447485	48.3449
Tea intake	ukb-b-6066	rs56348300	G	C	9	7054124	0.0158824	0.00273191	6.1e-09	447485	33.9867
Tea intake	ukb-b-6066	rs57631352	G	A	19	4338173	-0.0131035	0.00232117	1.7e-08	447485	32.0778
Tea intake	ukb-b-6066	rs6829	T	C	13	111531264	-0.0119163	0.00216546	3.69999e-08	447485	30.598
Tea intake	ukb-b-6066	rs713598	G	C	7	141673345	0.0133969	0.00215659	5.19996e-10	447485	38.6251
Tea intake	ukb-b-6066	rs7757102	G	A	6	137222671	-0.0118039	0.00213302	3.09999e-08	447485	30.7934
Tea intake	ukb-b-6066	rs9302428	G	C	16	24717600	0.0122457	0.00220122	2.59998e-08	447485	31.0788
Tea intake	ukb-b-6066	rs9648476	A	G	7	39293033	0.0125013	0.00218542	1.09999e-08	447485	32.8548
Tea intake	ukb-b-6066	rs977474	T	C	12	11284772	0.0217813	0.00285559	2.39994e-14	447485	58.8623
Processed meat intake	ukb-b-6324	rs10454812	C	A	5	52800358	-0.0199599	0.00344207	6.69993e-09	461981	34.0212
Processed meat intake	ukb-b-6324	rs11887120	T	C	2	25485735	0.0119621	0.00216043	3.09999e-08	461981	31.6708
Processed meat intake	ukb-b-6324	rs11894162	T	C	2	107197420	0.0120489	0.00210698	1.09999e-08	461981	33.2343
Processed meat intake	ukb-b-6324	rs1422192	A	G	5	87959023	0.0169681	0.00287128	3.40001e-09	461981	35.4071
Processed meat intake	ukb-b-6324	rs2029401	G	A	5	92891029	0.0146312	0.0021292	6.29941e-12	461981	47.9833
Processed meat intake	ukb-b-6324	rs203319	T	C	22	41914593	-0.016423	0.00260186	2.80001e-10	461981	40.5581
Processed meat intake	ukb-b-6324	rs2873054	C	A	3	81888255	0.0139958	0.00218986	1.6e-10	461981	41.3542
Processed meat intake	ukb-b-6324	rs34241936	G	A	17	74065908	0.0328367	0.00575337	1.09999e-08	461981	35.8407
Processed meat intake	ukb-b-6324	rs3762621	T	C	2	173306140	-0.0149895	0.00271965	3.59998e-08	461981	31.0998
Processed meat intake	ukb-b-6324	rs4778053	G	C	15	93424341	0.0164667	0.00289872	1.29999e-08	461981	33.0217
Processed meat intake	ukb-b-6324	rs6010651	C	A	20	62418243	-0.0124059	0.00216796	1.09999e-08	461981	33.4863
Processed meat intake	ukb-b-6324	rs6484504	C	T	11	31424823	0.0154728	0.0023479	4.40048e-11	461981	44.1443
Processed meat intake	ukb-b-6324	rs6765179	A	G	3	25276416	-0.0127603	0.00226606	1.79999e-08	461981	32.1803
Processed meat intake	ukb-b-6324	rs6786550	C	T	3	62560523	0.0121871	0.00217408	2.1e-08	461981	31.8074
Processed meat intake	ukb-b-6324	rs6961970	A	C	7	113901132	-0.0140142	0.00244137	9.49992e-09	461981	33.5406
Processed meat intake	ukb-b-6324	rs7531118	C	T	1	72837239	-0.0140719	0.00211347	2.80027e-11	461981	45.5673
Processed meat intake	ukb-b-6324	rs77165542	T	C	2	430975	0.0338786	0.00572502	3.29997e-09	461981	36.3095
Processed meat intake	ukb-b-6324	rs8096167	C	T	18	34800257	-0.0145937	0.00267084	4.70002e-08	461981	30.6025
Poultry intake	ukb-b-8006	rs2426440	G	A	20	50999841	0.0112177	0.00205323	4.70002e-08	461900	22.7736
Poultry intake	ukb-b-8006	rs2565017	A	G	18	21070280	0.0109515	0.00188211	5.89997e-09	461900	25.9048
Poultry intake	ukb-b-8006	rs2965200	A	G	19	19476365	-0.0104197	0.00190089	4.20001e-08	461900	23.1092
Poultry intake	ukb-b-8006	rs9923768	A	G	16	6163838	0.0105123	0.00185899	1.6e-08	461900	24.532
Poultry intake	ukb-b-8006	rs9997448	T	C	4	140870515	-0.0104646	0.00188288	2.69998e-08	461900	23.5621
Cooked vegetable intake	ukb-b-8089	rs10161952	C	A	13	59474383	-0.0095798	0.00168589	1.29999e-08	448651	17.6999
Cooked vegetable intake	ukb-b-8089	rs11138705	C	G	9	83121545	0.0103715	0.00183004	1.40001e-08	448651	17.7456
Cooked vegetable intake	ukb-b-8089	rs12550717	A	G	8	10266706	0.00918737	0.00161897	1.40001e-08	448651	17.7025
Cooked vegetable intake	ukb-b-8089	rs1816263	C	T	5	141217079	0.00958122	0.00174063	3.69999e-08	448651	16.6136
Cooked vegetable intake	ukb-b-8089	rs2052063	T	C	10	118040352	-0.00945755	0.0015679	1.6e-09	448651	20.0454
Cooked vegetable intake	ukb-b-8089	rs2102738	C	A	2	172525884	-0.0121578	0.00208302	5.30005e-09	448651	18.9247
Cooked vegetable intake	ukb-b-8089	rs2252508	G	A	1	153913770	0.0091021	0.00156216	5.69994e-09	448651	18.5567
Cooked vegetable intake	ukb-b-8089	rs2844672	A	G	6	31005139	-0.00964215	0.00160923	2.1e-09	448651	19.5712
Cooked vegetable intake	ukb-b-8089	rs28450747	A	G	4	42137653	-0.0101604	0.0018547	4.30002e-08	448651	16.5336
Cooked vegetable intake	ukb-b-8089	rs34155012	T	C	22	48977215	0.0105584	0.00192208	3.89996e-08	448651	17.5742
Cooked vegetable intake	ukb-b-8089	rs349062	C	G	11	84788804	-0.00890406	0.00159767	2.5e-08	448651	16.9673
Cooked vegetable intake	ukb-b-8089	rs4851029	G	T	2	104159785	0.0101744	0.00156423	7.8001e-11	448651	23.1554
Salt added to food	ukb-b-8121	rs10140751	T	G	14	26985560	-0.0112745	0.00204674	3.59998e-08	462630	21.8135
Salt added to food	ukb-b-8121	rs1045411	T	C	13	31033232	-0.0150663	0.0019926	4.00037e-14	462630	41.2356
Salt added to food	ukb-b-8121	rs10736951	C	G	10	281710	-0.0113624	0.001843	7.00003e-10	462630	27.6708
Salt added to food	ukb-b-8121	rs10883796	A	G	10	104655315	0.0114406	0.00193424	3.29997e-09	462630	25.1561
Salt added to food	ukb-b-8121	rs10971930	C	T	9	34116083	0.0155012	0.00264358	4.49997e-09	462630	24.7202
Salt added to food	ukb-b-8121	rs11022746	G	T	11	2442707	0.0118271	0.0019132	6.29999e-10	462630	28.0737
Salt added to food	ukb-b-8121	rs11075194	G	A	16	13515170	-0.00981656	0.00178742	4e-08	462630	21.8006
Salt added to food	ukb-b-8121	rs11082431	T	C	18	42781374	0.0105645	0.00192067	3.79997e-08	462630	21.7653
Salt added to food	ukb-b-8121	rs11126666	A	G	2	26928811	-0.0119879	0.00201908	2.90001e-09	462630	25.2986
Salt added to food	ukb-b-8121	rs11761254	T	C	7	1858651	-0.0176809	0.00254593	3.80014e-12	462630	34.196
Salt added to food	ukb-b-8121	rs12094804	G	A	1	201733115	0.0205059	0.00365579	2e-08	462630	22.5436
Salt added to food	ukb-b-8121	rs12501838	T	A	4	54972890	0.0146672	0.0020816	1.80011e-12	462630	35.6448
Salt added to food	ukb-b-8121	rs12563932	C	A	1	163859836	-0.0284929	0.00520996	4.49997e-08	462630	21.4911
Salt added to food	ukb-b-8121	rs12579997	C	G	12	110046112	0.0160311	0.00234785	8.60003e-12	462630	33.6256
Salt added to food	ukb-b-8121	rs12658060	C	T	5	51375189	-0.0274145	0.00211762	2.49977e-38	462630	120.51
Salt added to food	ukb-b-8121	rs12789951	T	C	11	99719509	-0.0117174	0.00179694	7.00003e-11	462630	30.7554
Salt added to food	ukb-b-8121	rs12988960	C	G	2	164378068	0.014981	0.00189646	2.80027e-15	462630	44.8857
Salt added to food	ukb-b-8121	rs13131880	C	T	4	178963783	-0.0126193	0.00212752	2.99999e-09	462630	25.3197
Salt added to food	ukb-b-8121	rs1726866	A	G	7	141672705	0.0265437	0.00176998	7.70016e-51	462630	161.265
Salt added to food	ukb-b-8121	rs1728779	G	A	16	68567500	0.00987078	0.0017892	3.50002e-08	462630	22.1703
Salt added to food	ukb-b-8121	rs1895951	C	T	12	108268689	-0.0116911	0.00214215	4.79999e-08	462630	21.7587
Salt added to food	ukb-b-8121	rs2263636	C	A	2	63495365	0.0112558	0.00196454	1e-08	462630	23.6849
Salt added to food	ukb-b-8121	rs2457427	C	T	8	22746069	-0.0165822	0.00256949	1.09999e-10	462630	29.9236
Salt added to food	ukb-b-8121	rs2521501	T	A	15	91437388	-0.0113954	0.00190039	2e-09	462630	26.2357
Salt added to food	ukb-b-8121	rs2547040	C	G	16	24736408	-0.0127081	0.00222943	1.2e-08	462630	23.4504
Salt added to food	ukb-b-8121	rs264932	G	A	2	104288396	-0.0104199	0.0018018	7.29995e-09	462630	23.9896
Salt added to food	ukb-b-8121	rs2693687	T	C	14	99672917	0.0116279	0.00182047	1.7e-10	462630	29.8648
Salt added to food	ukb-b-8121	rs2736748	G	A	3	60815608	0.0280118	0.00215956	1.80011e-38	462630	120.816
Salt added to food	ukb-b-8121	rs2835623	T	C	21	38511531	0.0226771	0.00414363	4.39997e-08	462630	21.5975
Salt added to food	ukb-b-8121	rs2852348	G	A	18	37189171	-0.0131167	0.0017774	1.59993e-13	462630	39.5289
Salt added to food	ukb-b-8121	rs2899345	C	T	22	41815609	0.00988666	0.001773	2.5e-08	462630	22.6095
Salt added to food	ukb-b-8121	rs324018	G	T	12	57487729	0.0100101	0.00181156	3.29997e-08	462630	21.9843
Salt added to food	ukb-b-8121	rs33137	T	C	5	158064276	-0.0120839	0.00177315	9.3994e-12	462630	33.774
Salt added to food	ukb-b-8121	rs34906832	G	A	4	101738082	0.0150976	0.00253007	2.39999e-09	462630	25.5297
Salt added to food	ukb-b-8121	rs35099536	C	A	6	9516653	0.0259587	0.00320749	5.79963e-16	462630	48.2949
Salt added to food	ukb-b-8121	rs35271178	T	C	11	17411020	0.010244	0.00179093	1.09999e-08	462630	23.5146
Salt added to food	ukb-b-8121	rs35702851	C	G	11	841284	0.0121964	0.00219059	2.59998e-08	462630	22.3671
Salt added to food	ukb-b-8121	rs3890316	A	G	4	94242898	-0.0113326	0.00204164	2.80001e-08	462630	22.2787
Salt added to food	ukb-b-8121	rs400750	G	T	3	18634962	0.016712	0.00181467	3.29989e-20	462630	61.0919
Salt added to food	ukb-b-8121	rs4235642	G	A	5	103818412	0.0122937	0.00181648	1.29987e-11	462630	32.9379
Salt added to food	ukb-b-8121	rs4236065	C	T	6	12167286	-0.0111709	0.0020305	3.79997e-08	462630	21.9859
Salt added to food	ukb-b-8121	rs4595499	T	C	10	62792589	-0.0172775	0.00180773	1.20005e-21	462630	65.8311
Salt added to food	ukb-b-8121	rs4799949	T	C	18	35155910	-0.0109799	0.00187206	4.49997e-09	462630	24.7688
Salt added to food	ukb-b-8121	rs4912891	C	T	5	142402117	0.0106552	0.00192298	2.99999e-08	462630	22.3952
Salt added to food	ukb-b-8121	rs491907	G	A	15	50908697	0.0109863	0.00176296	4.60002e-10	462630	27.9061
Salt added to food	ukb-b-8121	rs4948275	T	C	10	63136622	0.0127146	0.00177265	7.39946e-13	462630	37.3482
Salt added to food	ukb-b-8121	rs4981196	C	A	14	33985724	-0.0114561	0.00182248	3.29997e-10	462630	28.1172
Salt added to food	ukb-b-8121	rs526210	A	G	4	90131593	0.010095	0.00181871	2.80001e-08	462630	23.4009
Salt added to food	ukb-b-8121	rs528301	A	G	2	45154908	0.0152609	0.00177008	6.59933e-18	462630	53.2298
Salt added to food	ukb-b-8121	rs55897719	A	C	2	212590841	0.0135021	0.001896	1.10002e-12	462630	36.5127
Salt added to food	ukb-b-8121	rs586716	A	G	9	22488678	0.0143673	0.00179338	1.10002e-15	462630	46.362
Salt added to food	ukb-b-8121	rs667128	T	C	12	10961174	0.0154255	0.00265228	5.99998e-09	462630	24.3424
Salt added to food	ukb-b-8121	rs6776248	C	T	3	33420650	0.0113408	0.00199794	1.40001e-08	462630	23.0875
Salt added to food	ukb-b-8121	rs6780346	T	C	3	85593584	-0.0168372	0.00181724	1.9002e-20	462630	61.7436
Salt added to food	ukb-b-8121	rs6804929	A	G	3	119833578	0.0167058	0.0028892	7.39997e-09	462630	24.2711
Salt added to food	ukb-b-8121	rs6887291	G	T	5	106438742	0.0126757	0.00183649	5.10035e-12	462630	34.4138
Salt added to food	ukb-b-8121	rs6987313	C	T	8	71570989	0.00990698	0.00176579	2e-08	462630	22.6673
Salt added to food	ukb-b-8121	rs7021360	A	C	9	11592801	-0.0101193	0.00181012	2.30001e-08	462630	22.504
Salt added to food	ukb-b-8121	rs7110845	G	A	11	120175749	-0.0115376	0.00178627	1.09999e-10	462630	30.0215
Salt added to food	ukb-b-8121	rs72807804	T	C	16	82861212	0.0120641	0.00213899	1.7e-08	462630	23.0174
Salt added to food	ukb-b-8121	rs73040343	G	A	3	18466059	-0.0103509	0.00181415	1.2e-08	462630	23.3908
Salt added to food	ukb-b-8121	rs7581335	T	A	2	143958864	0.014931	0.00253318	3.79997e-09	462630	24.9133
Salt added to food	ukb-b-8121	rs7591518	C	T	2	145632077	-0.0207723	0.00192978	5.10035e-27	462630	83.6069
Salt added to food	ukb-b-8121	rs7670308	A	G	4	67230580	-0.0116397	0.00180121	1e-10	462630	30.3074
Salt added to food	ukb-b-8121	rs7673170	A	G	4	18251259	-0.0125967	0.00180133	2.70023e-12	462630	35.0966
Salt added to food	ukb-b-8121	rs7927679	T	C	11	126757949	0.0149539	0.00176398	2.29985e-17	462630	51.7287
Salt added to food	ukb-b-8121	rs7982263	C	T	13	80061074	0.0106084	0.0017875	2.90001e-09	462630	25.3332
Salt added to food	ukb-b-8121	rs8022455	C	T	14	98883534	-0.0111417	0.00177399	3.40001e-10	462630	28.4625
Salt added to food	ukb-b-8121	rs8040685	T	C	15	54936197	-0.0154071	0.00275814	2.30001e-08	462630	22.445
Salt added to food	ukb-b-8121	rs8097544	G	A	18	1839564	0.0140302	0.00251279	2.39999e-08	462630	22.6284
Salt added to food	ukb-b-8121	rs868720	C	G	5	116566836	0.0159938	0.00192468	9.60064e-17	462630	50.2177
Salt added to food	ukb-b-8121	rs9317406	T	C	13	64819020	-0.0107015	0.00182384	4.39997e-09	462630	24.8656
Salt added to food	ukb-b-8121	rs9569747	G	T	13	58370948	-0.0125594	0.00193552	8.60003e-11	462630	30.5382
Salt added to food	ukb-b-8121	rs9611875	G	A	22	43153807	0.0662007	0.00451868	1.29987e-48	462630	154.329
Salt added to food	ukb-b-8121	rs9667150	A	G	11	31010455	0.012589	0.0017806	1.50003e-12	462630	36.1426
Salt added to food	ukb-b-8121	rs9835772	T	A	3	85766025	0.0114509	0.0020521	2.39999e-08	462630	22.3598

## Sheet: S5
Table S5. Genetic instruments for 17 diet patterns and DN used in the Two Sample Mendelian randomization analyses.
Exposure	ID	SNP	Effect allele	Other allele	CHR	Position	Beta	SE	pval	Sample size	F
Bread intake	ukb-b-11348	rs11060853	G	A	12	123424071	-0.012789	0.00202087	2.5e-10	452236	35.8355
Bread intake	ukb-b-11348	rs11183201	C	T	12	46170982	-0.016725	0.00199574	5.30029e-17	452236	63.2439
Bread intake	ukb-b-11348	rs11628639	C	T	14	97837568	-0.013495	0.00232226	6.19998e-09	452236	30.3301
Bread intake	ukb-b-11348	rs13016665	A	C	2	57995348	0.0147544	0.00202829	3.50026e-13	452236	48.0688
Bread intake	ukb-b-11348	rs13023099	A	C	2	200705623	-0.0114708	0.00202287	1.40001e-08	452236	29.1409
Bread intake	ukb-b-11348	rs17083079	A	G	5	92683607	0.0301138	0.00467938	1.2e-10	452236	37.0552
Bread intake	ukb-b-11348	rs1940033	T	C	11	131882807	-0.011079	0.00202843	4.70002e-08	452236	26.8016
Bread intake	ukb-b-11348	rs1994315	C	T	3	85144149	-0.0168239	0.00214445	4.30031e-15	452236	55.2306
Bread intake	ukb-b-11348	rs2068650	C	A	5	166835294	-0.013938	0.00199929	3.10027e-12	452236	43.7945
Bread intake	ukb-b-11348	rs28406095	A	G	15	41825092	-0.010949	0.00200012	4.39997e-08	452236	26.9498
Bread intake	ukb-b-11348	rs4984685	A	G	16	754230	0.0135849	0.00248083	4.39997e-08	452236	26.8092
Bread intake	ukb-b-11348	rs596878	C	A	6	140286236	-0.011739	0.00201069	5.30005e-09	452236	30.8453
Bread intake	ukb-b-11348	rs62091167	C	A	18	53130630	-0.0138402	0.0024253	1.2e-08	452236	29.3343
Bread intake	ukb-b-11348	rs656817	G	A	18	40994935	-0.0126883	0.00210929	1.79999e-09	452236	32.4144
Bread intake	ukb-b-11348	rs6754311	C	T	2	136707982	0.0141353	0.00224657	3.09999e-10	452236	35.1584
Bread intake	ukb-b-11348	rs75287965	A	G	2	44673517	-0.0247475	0.00409745	1.5e-09	452236	32.669
Bread intake	ukb-b-11348	rs7802468	T	C	7	143704416	-0.0233527	0.00205629	6.90081e-30	452236	115.197
Bread intake	ukb-b-11348	rs79436018	C	T	7	127694032	-0.0176147	0.00311645	1.6e-08	452236	28.8389
Bread intake	ukb-b-11348	rs9323989	C	T	14	98587669	-0.0116143	0.00205547	1.6e-08	452236	28.7219
Bread intake	ukb-b-11348	rs9662365	T	C	1	98461443	0.0121661	0.00198921	9.59997e-10	452236	33.4709
Bread intake	ukb-b-11348	rs9881332	G	C	3	23241798	0.0113702	0.00202188	1.89998e-08	452236	28.452
Lamb/mutton intake	ukb-b-14179	rs11090045	A	G	22	41753603	-0.0106761	0.00160657	2.99985e-11	460006	22.3164
Lamb/mutton intake	ukb-b-14179	rs11743441	T	G	5	88065637	-0.00884199	0.00148593	2.69998e-09	460006	17.5849
Lamb/mutton intake	ukb-b-14179	rs12634740	G	T	3	175671450	-0.010087	0.00169718	2.80001e-09	460006	17.6491
Lamb/mutton intake	ukb-b-14179	rs136548	T	C	22	27253353	0.00953241	0.00151227	2.90001e-10	460006	19.6288
Lamb/mutton intake	ukb-b-14179	rs1556147	T	A	9	131936055	0.00910131	0.00155908	5.30005e-09	460006	16.8078
Lamb/mutton intake	ukb-b-14179	rs16891982	G	C	5	33951693	-0.0242681	0.00436437	2.69998e-08	460006	14.6738
Lamb/mutton intake	ukb-b-14179	rs17270057	C	T	19	42670527	0.0126533	0.00230897	4.30002e-08	460006	14.8039
Lamb/mutton intake	ukb-b-14179	rs1958801	G	A	14	98872110	-0.00894391	0.00161749	3.2e-08	460006	15.0915
Lamb/mutton intake	ukb-b-14179	rs2222760	A	G	2	151345113	-0.00909294	0.00163727	2.80001e-08	460006	15.3655
Lamb/mutton intake	ukb-b-14179	rs2678900	G	T	2	58177683	0.0100844	0.00148119	9.8992e-12	460006	22.9052
Lamb/mutton intake	ukb-b-14179	rs2726033	G	A	16	28338039	-0.00948966	0.0014804	1.5e-10	460006	20.2143
Lamb/mutton intake	ukb-b-14179	rs276453	C	A	9	15573753	-0.014237	0.00146723	2.90001e-22	460006	46.599
Lamb/mutton intake	ukb-b-14179	rs4489752	T	G	11	126590934	0.013811	0.00197586	2.80027e-12	460006	24.0602
Lamb/mutton intake	ukb-b-14179	rs55813438	A	G	16	5694999	-0.0114181	0.0017352	4.70002e-11	460006	21.6802
Lamb/mutton intake	ukb-b-14179	rs56394517	G	A	1	243582753	-0.0137749	0.00249124	3.2e-08	460006	15.1278
Lamb/mutton intake	ukb-b-14179	rs62106258	C	T	2	417167	0.0216304	0.00340154	2e-10	460006	19.8892
Lamb/mutton intake	ukb-b-14179	rs62398404	T	C	6	37669616	0.0129151	0.00219431	4e-09	460006	17.0387
Lamb/mutton intake	ukb-b-14179	rs6581296	G	C	12	60473007	0.0100199	0.00182433	4e-08	460006	15.0696
Lamb/mutton intake	ukb-b-14179	rs660880	A	G	1	6866978	-0.00903233	0.001464	6.80002e-10	460006	18.7527
Lamb/mutton intake	ukb-b-14179	rs673696	T	C	11	31097262	0.0158208	0.00268204	3.69999e-09	460006	17.1412
Lamb/mutton intake	ukb-b-14179	rs6829572	A	G	4	93984155	0.008401	0.00147406	1.2e-08	460006	16.1117
Lamb/mutton intake	ukb-b-14179	rs7447465	C	T	5	164566362	0.00958232	0.0015062	2e-10	460006	19.9145
Lamb/mutton intake	ukb-b-14179	rs7550173	T	A	1	72944617	-0.00912387	0.0015023	1.29999e-09	460006	18.2158
Lamb/mutton intake	ukb-b-14179	rs994270	G	C	6	51187787	0.0098203	0.00172948	1.40001e-08	460006	15.9439
Cheese intake	ukb-b-1489	rs1073242	A	G	13	58715219	0.015728	0.00229156	6.70039e-12	451486	55.2014
Cheese intake	ukb-b-1489	rs10896050	T	G	11	65577516	-0.0184695	0.00283438	7.19946e-11	451486	48.0123
Cheese intake	ukb-b-1489	rs113367286	T	C	7	140144414	0.0151797	0.00249985	1.29999e-09	451486	41.8089
Cheese intake	ukb-b-1489	rs11620149	C	T	13	89816082	-0.0176745	0.0032085	3.59998e-08	451486	34.6334
Cheese intake	ukb-b-1489	rs12447542	A	G	16	7744180	0.0197476	0.00340698	6.80002e-09	451486	38.6704
Cheese intake	ukb-b-1489	rs12475594	G	A	2	58433375	0.0160073	0.00292518	4.39997e-08	451486	33.9241
Cheese intake	ukb-b-1489	rs1291145	C	T	20	35528475	-0.0202495	0.00241026	4.40048e-17	451486	79.7894
Cheese intake	ukb-b-1489	rs12951057	G	C	17	44794558	-0.0211557	0.00304376	3.59998e-12	451486	55.8563
Cheese intake	ukb-b-1489	rs13107325	T	C	4	103188709	-0.0291639	0.00425285	7.00003e-12	451486	53.086
Cheese intake	ukb-b-1489	rs13257887	C	T	8	10187716	0.0161808	0.00256186	2.69998e-10	451486	54.4059
Cheese intake	ukb-b-1489	rs1434511	T	C	18	44829435	0.0129646	0.00225868	9.49992e-09	451486	37.6426
Cheese intake	ukb-b-1489	rs17115145	T	C	14	30122409	-0.0128806	0.00228956	1.79999e-08	451486	35.9957
Cheese intake	ukb-b-1489	rs1806771	G	T	10	63682387	-0.0221467	0.004035	4.09996e-08	451486	35.5017
Cheese intake	ukb-b-1489	rs1931805	C	T	6	62630863	0.0126363	0.00223591	1.6e-08	451486	36.0485
Cheese intake	ukb-b-1489	rs2339928	A	G	2	24049453	0.0148578	0.00244494	1.2e-09	451486	41.5362
Cheese intake	ukb-b-1489	rs26579	C	G	5	87985295	-0.0128007	0.00229427	2.39999e-08	451486	35.8926
Cheese intake	ukb-b-1489	rs2802530	A	G	1	98546134	0.0186266	0.00339704	4.20001e-08	451486	33.9145
Cheese intake	ukb-b-1489	rs2854175	A	C	17	61998469	0.0169937	0.00256857	3.69999e-11	451486	49.8587
Cheese intake	ukb-b-1489	rs34198643	T	C	7	2203808	-0.0167006	0.00267855	4.49997e-10	451486	43.8042
Cheese intake	ukb-b-1489	rs35270670	G	A	15	83481880	0.0163794	0.00270974	1.5e-09	451486	41.2968
Cheese intake	ukb-b-1489	rs4296548	G	T	3	36915814	0.0130245	0.00228781	1.2e-08	451486	36.4575
Cheese intake	ukb-b-1489	rs4503172	T	C	9	124640841	0.0129596	0.002293	1.6e-08	451486	36.1378
Cheese intake	ukb-b-1489	rs4692708	C	A	4	170228542	0.0147298	0.00258904	1.29999e-08	451486	36.996
Cheese intake	ukb-b-1489	rs4860341	C	T	4	61251106	0.0243652	0.00435152	2.19999e-08	451486	35.4793
Cheese intake	ukb-b-1489	rs504675	T	C	2	45154689	0.0274418	0.00234182	1e-31	451486	155.282
Cheese intake	ukb-b-1489	rs524468	G	A	12	371786	-0.0142421	0.00255161	2.39999e-08	451486	35.2975
Cheese intake	ukb-b-1489	rs531358	T	C	1	93676011	0.0131666	0.00233731	1.79999e-08	451486	35.6261
Cheese intake	ukb-b-1489	rs61734410	T	C	16	1252369	0.016654	0.00262279	2.19999e-10	451486	47.6091
Cheese intake	ukb-b-1489	rs62034322	A	G	16	28535834	-0.0139355	0.00229986	1.40001e-09	451486	41.311
Cheese intake	ukb-b-1489	rs62236533	A	G	22	41992169	0.0247617	0.00364674	1.10002e-11	451486	53.6856
Cheese intake	ukb-b-1489	rs62245792	A	T	3	68410652	-0.0179341	0.00316317	1.40001e-08	451486	37.042
Cheese intake	ukb-b-1489	rs6685323	T	C	1	154295592	-0.0131886	0.00241592	4.79999e-08	451486	33.5557
Cheese intake	ukb-b-1489	rs67238148	T	G	11	7946480	0.0165432	0.00271432	1.09999e-09	451486	42.0585
Cheese intake	ukb-b-1489	rs6774906	C	A	3	194803510	0.0316294	0.00567262	2.5e-08	451486	35.2336
Cheese intake	ukb-b-1489	rs7012814	A	G	8	9173358	-0.0185161	0.00225388	2.09991e-16	451486	77.1981
Cheese intake	ukb-b-1489	rs71386942	A	C	16	71992817	0.0144554	0.00252205	9.90011e-09	451486	37.1008
Cheese intake	ukb-b-1489	rs72970243	A	G	2	136484232	0.0222011	0.00340166	6.70039e-11	451486	47.1523
Cheese intake	ukb-b-1489	rs7298331	C	A	12	22322789	-0.013175	0.00230588	1.09999e-08	451486	37.4749
Cheese intake	ukb-b-1489	rs73096946	C	T	4	17788715	-0.0205914	0.00306664	1.9002e-11	451486	50.782
Cheese intake	ukb-b-1489	rs73335955	C	T	10	106766879	0.0277726	0.00497824	2.39999e-08	451486	35.1711
Cheese intake	ukb-b-1489	rs7386207	T	C	8	144246027	-0.0124974	0.00226925	3.59998e-08	451486	34.6912
Cheese intake	ukb-b-1489	rs77742462	G	A	3	107637010	-0.0474668	0.00827804	9.80009e-09	451486	40.9042
Cheese intake	ukb-b-1489	rs78876700	A	G	1	4670487	0.0180965	0.00327852	3.40001e-08	451486	35.0569
Cheese intake	ukb-b-1489	rs79184944	A	T	3	161549397	0.0196018	0.00328458	2.39999e-09	451486	40.3527
Cheese intake	ukb-b-1489	rs9504123	C	A	6	4478474	0.0141706	0.00250387	1.5e-08	451486	36.1328
Cereal intake	ukb-b-15926	rs10057775	C	T	5	87469663	0.0200293	0.00289378	4.49987e-12	441640	33.7038
Cereal intake	ukb-b-15926	rs11038810	G	A	11	46210773	0.0111343	0.00186325	2.30001e-09	441640	25.1034
Cereal intake	ukb-b-15926	rs11097340	T	C	4	93465297	-0.0115334	0.00181501	2.1e-10	441640	28.1905
Cereal intake	ukb-b-15926	rs11670024	G	A	19	18818335	0.0160114	0.00279947	1.09999e-08	441640	23.1358
Cereal intake	ukb-b-15926	rs11940694	G	A	4	39414993	-0.0126647	0.00183426	5.00035e-12	441640	33.8864
Cereal intake	ukb-b-15926	rs12354267	C	T	1	44248272	0.0116473	0.00193279	1.7e-09	441640	25.593
Cereal intake	ukb-b-15926	rs13234131	G	A	7	73025975	0.0170117	0.0026602	1.6e-10	441640	28.6031
Cereal intake	ukb-b-15926	rs184643	A	G	2	45189441	-0.0121653	0.00180474	1.59993e-11	441640	32.1004
Cereal intake	ukb-b-15926	rs1853931	A	G	6	125170409	-0.0113368	0.00181017	3.79997e-10	441640	28.271
Cereal intake	ukb-b-15926	rs2450126	G	A	11	77916279	-0.0149019	0.00245669	1.29999e-09	441640	25.9275
Cereal intake	ukb-b-15926	rs2504706	C	T	6	51258579	0.0181793	0.00210238	5.30029e-18	441640	52.4353
Cereal intake	ukb-b-15926	rs2799849	T	C	9	86752641	-0.0123289	0.00190573	9.79941e-11	441640	29.3071
Cereal intake	ukb-b-15926	rs2817377	A	G	6	50789176	0.00990084	0.00178933	3.09999e-08	441640	21.5225
Cereal intake	ukb-b-15926	rs4410790	C	T	7	17284577	-0.0109143	0.00184697	3.40001e-09	441640	24.5093
Cereal intake	ukb-b-15926	rs4797242	A	C	18	6407483	0.0114312	0.00194889	4.49997e-09	441640	24.1096
Cereal intake	ukb-b-15926	rs491711	C	A	11	28742220	0.0116885	0.00193366	1.5e-09	441640	25.9038
Cereal intake	ukb-b-15926	rs4988235	A	G	2	136608646	0.0114	0.00201241	1.5e-08	441640	22.2569
Cereal intake	ukb-b-15926	rs56131196	A	G	19	45422846	0.0180024	0.00227695	2.70023e-15	441640	43.8325
Cereal intake	ukb-b-15926	rs62442924	T	C	7	1989976	0.0127309	0.00225709	1.7e-08	441640	22.41
Cereal intake	ukb-b-15926	rs6510177	C	T	19	31211647	-0.0130354	0.00228744	1.2e-08	441640	23.5073
Cereal intake	ukb-b-15926	rs67723420	A	T	3	35775115	0.0105252	0.00184665	1.2e-08	441640	22.9671
Cereal intake	ukb-b-15926	rs7619139	A	T	3	25110415	-0.016951	0.00181499	9.70063e-21	441640	61.4686
Cereal intake	ukb-b-15926	rs78854891	C	T	19	42752078	0.0221411	0.00363312	1.09999e-09	441640	26.5916
Cereal intake	ukb-b-15926	rs8097544	G	A	18	1839564	-0.0246368	0.00254108	3.19963e-22	441640	66.5544
Cereal intake	ukb-b-15926	rs9374896	T	C	6	98310484	0.0175265	0.00179165	1.29987e-22	441640	67.5325
Cereal intake	ukb-b-15926	rs9846396	T	C	3	141140968	0.0119674	0.00180031	2.99985e-11	441640	31.1955
Cereal intake	ukb-b-15926	rs9987289	G	A	8	9183358	0.0178679	0.0030947	7.79992e-09	441640	23.3814
Dried fruit intake	ukb-b-16576	rs10026792	A	G	4	2862190	0.0108465	0.0018423	3.89996e-09	421764	20.4509
Dried fruit intake	ukb-b-16576	rs10129747	G	A	14	77433198	0.00935902	0.00168126	2.59998e-08	421764	18.4045
Dried fruit intake	ukb-b-16576	rs10896126	G	A	11	66292908	-0.015009	0.00181919	1.59993e-16	421764	40.178
Dried fruit intake	ukb-b-16576	rs11152349	A	G	18	60233646	0.00991215	0.0018176	4.90004e-08	421764	17.4989
Dried fruit intake	ukb-b-16576	rs11586016	C	G	1	44031793	0.00987818	0.00173034	1.09999e-08	421764	19.2087
Dried fruit intake	ukb-b-16576	rs11720884	G	A	3	43941406	0.0111797	0.00193554	7.59994e-09	421764	19.776
Dried fruit intake	ukb-b-16576	rs11772627	C	G	7	2109821	0.0183338	0.00217099	2.99985e-17	421764	42.219
Dried fruit intake	ukb-b-16576	rs11811826	A	T	1	204603861	0.0132178	0.0020058	4.40048e-11	421764	25.6372
Dried fruit intake	ukb-b-16576	rs12137234	T	C	1	72270797	0.0102051	0.00183744	2.80001e-08	421764	18.5802
Dried fruit intake	ukb-b-16576	rs1582322	G	A	16	52105988	0.00994346	0.00171571	6.80002e-09	421764	19.9352
Dried fruit intake	ukb-b-16576	rs1622515	G	A	11	95523433	0.00991719	0.00167077	2.90001e-09	421764	20.7219
Dried fruit intake	ukb-b-16576	rs1648404	T	C	4	37175523	0.00941595	0.00167357	1.79999e-08	421764	18.6549
Dried fruit intake	ukb-b-16576	rs17184707	T	C	2	166183577	-0.0114381	0.00204011	2.1e-08	421764	18.4883
Dried fruit intake	ukb-b-16576	rs1797235	C	G	15	47821612	-0.0100206	0.00174235	8.9e-09	421764	19.8446
Dried fruit intake	ukb-b-16576	rs261809	G	A	1	241054465	-0.00962858	0.00167902	9.80009e-09	421764	19.4224
Dried fruit intake	ukb-b-16576	rs3764002	T	C	12	108618630	0.0131215	0.00190081	5.10035e-12	421764	28.0431
Dried fruit intake	ukb-b-16576	rs4149513	A	G	2	101022726	0.01173	0.00167139	2.19989e-12	421764	29.0129
Dried fruit intake	ukb-b-16576	rs4269101	G	T	3	18763543	-0.0138099	0.00185921	1.10002e-13	421764	32.5084
Dried fruit intake	ukb-b-16576	rs57499472	C	T	3	147239337	0.00991231	0.00171869	8.10009e-09	421764	19.9591
Dried fruit intake	ukb-b-16576	rs75641275	C	A	1	98327133	-0.0141613	0.00238518	2.90001e-09	421764	20.7769
Dried fruit intake	ukb-b-16576	rs7808471	C	T	7	132716502	-0.0115362	0.00178604	1.09999e-10	421764	24.5149
Dried fruit intake	ukb-b-16576	rs862227	G	A	16	73602926	-0.0091646	0.00167238	4.30002e-08	421764	17.5896
Dried fruit intake	ukb-b-16576	rs893856	A	G	10	126723567	-0.013361	0.00234923	1.29999e-08	421764	19.0933
Dried fruit intake	ukb-b-16576	rs9385269	T	C	6	98547979	0.0120673	0.00168183	7.19946e-13	421764	30.6365
Non-oily fish intake	ukb-b-17627	rs16822430	C	T	2	144147475	0.0116344	0.00191996	1.40001e-09	460880	22.3125
Non-oily fish intake	ukb-b-17627	rs35287743	T	G	12	110057250	-0.0177401	0.00255244	3.59998e-12	460880	29.7107
Non-oily fish intake	ukb-b-17627	rs3799077	G	T	6	69996217	-0.0107346	0.00175764	1e-09	460880	22.7203
Non-oily fish intake	ukb-b-17627	rs6957745	C	T	7	73056750	-0.0121791	0.00202331	1.79999e-09	460880	22.1201
Non-oily fish intake	ukb-b-17627	rs7148387	G	A	14	29775132	-0.00930647	0.00165022	1.7e-08	460880	19.3023
Salad / raw vegetable intake	ukb-b-1996	rs1052352	T	C	16	31195279	0.00816444	0.00142564	1e-08	435435	14.4809
Salad / raw vegetable intake	ukb-b-1996	rs10819082	A	G	9	128645617	-0.00916475	0.00151342	1.40001e-09	435435	16.2389
Salad / raw vegetable intake	ukb-b-1996	rs3095337	C	G	6	30737591	-0.0126218	0.00176637	8.99912e-13	435435	22.5224
Salad / raw vegetable intake	ukb-b-1996	rs34186148	C	G	17	43854655	-0.00805142	0.0014749	4.79999e-08	435435	13.1607
Salad / raw vegetable intake	ukb-b-1996	rs4291983	A	C	18	38106410	-0.00839985	0.00142481	3.69999e-09	435435	15.3431
Salad / raw vegetable intake	ukb-b-1996	rs57221424	G	C	7	35215670	0.00894101	0.00153327	5.49997e-09	435435	15.1927
Salad / raw vegetable intake	ukb-b-1996	rs62461186	C	A	7	77730153	-0.0113438	0.00185732	1e-09	435435	16.529
Salad / raw vegetable intake	ukb-b-1996	rs75248709	T	C	6	92348945	-0.0197339	0.00352774	2.19999e-08	435435	14.8669
Salad / raw vegetable intake	ukb-b-1996	rs7619139	A	T	3	25110415	0.0124765	0.00145086	8.00018e-18	435435	32.8144
Salad / raw vegetable intake	ukb-b-1996	rs7821179	C	G	8	83061099	-0.0108184	0.00197644	4.39997e-08	435435	13.2388
Salad / raw vegetable intake	ukb-b-1996	rs8130508	A	G	21	19049865	0.0087404	0.00157797	2.99999e-08	435435	13.6901
Oily fish intake	ukb-b-2209	rs10061973	T	G	5	166811498	-0.0108521	0.00191598	1.5e-08	460443	27.0933
Oily fish intake	ukb-b-2209	rs10076975	C	T	5	164518993	0.0112394	0.0019672	1.09999e-08	460443	27.4481
Oily fish intake	ukb-b-2209	rs10513136	A	G	3	141107612	-0.0233232	0.00386307	1.6e-09	460443	30.631
Oily fish intake	ukb-b-2209	rs114497213	T	G	3	115214586	0.0273225	0.00423605	1.09999e-10	460443	35.617
Oily fish intake	ukb-b-2209	rs11767283	G	A	7	121947456	0.0176735	0.00231943	2.49977e-14	460443	49.6388
Oily fish intake	ukb-b-2209	rs11859365	C	A	16	83683945	0.0225669	0.00219679	9.3994e-25	460443	88.8258
Oily fish intake	ukb-b-2209	rs12663865	A	G	6	88103149	0.012772	0.00223239	1.09999e-08	460443	27.5427
Oily fish intake	ukb-b-2209	rs12855717	T	C	13	101252635	-0.0122298	0.00192275	2e-10	460443	34.3374
Oily fish intake	ukb-b-2209	rs12896749	C	G	14	100279492	-0.0109641	0.00196607	2.5e-08	460443	26.2055
Oily fish intake	ukb-b-2209	rs13070166	A	T	3	85517507	0.0142105	0.00227811	4.39997e-10	460443	32.7937
Oily fish intake	ukb-b-2209	rs1361016	G	T	13	54220229	0.0149567	0.00265295	1.7e-08	460443	27.0038
Oily fish intake	ukb-b-2209	rs16891727	A	C	6	26488860	-0.0237173	0.00284003	6.79986e-17	460443	58.5226
Oily fish intake	ukb-b-2209	rs17050031	T	C	2	59488019	-0.0120492	0.0019207	3.50002e-10	460443	33.3736
Oily fish intake	ukb-b-2209	rs1876245	C	T	3	71534763	0.0151162	0.00193122	5.00035e-15	460443	51.6232
Oily fish intake	ukb-b-2209	rs2374424	G	A	11	83187113	-0.0114437	0.00195609	4.90004e-09	460443	28.9081
Oily fish intake	ukb-b-2209	rs275160	C	T	2	145967878	0.0121188	0.00210096	8e-09	460443	28.371
Oily fish intake	ukb-b-2209	rs2827161	G	T	21	23340050	0.0107114	0.00193719	3.2e-08	460443	25.7866
Oily fish intake	ukb-b-2209	rs28623270	T	A	17	29389026	-0.0178328	0.00273746	7.29962e-11	460443	37.0783
Oily fish intake	ukb-b-2209	rs303817	G	A	12	52176235	0.0135799	0.00220965	8e-10	460443	31.7465
Oily fish intake	ukb-b-2209	rs3124402	G	A	13	55975115	-0.0220014	0.00215651	1.9002e-24	460443	87.2031
Oily fish intake	ukb-b-2209	rs35287743	T	G	12	110057250	-0.0282201	0.00301071	7.00003e-21	460443	75.1408
Oily fish intake	ukb-b-2209	rs4002471	T	C	19	49215095	-0.0192439	0.0019244	1.50003e-23	460443	84.5076
Oily fish intake	ukb-b-2209	rs4869859	C	T	6	155847549	0.0140098	0.00192207	3.10027e-13	460443	44.7378
Oily fish intake	ukb-b-2209	rs4982738	A	G	14	23650191	0.0108608	0.00196936	3.50002e-08	460443	26.4111
Oily fish intake	ukb-b-2209	rs510161	G	C	11	28728332	-0.0112998	0.00206615	4.49997e-08	460443	25.169
Oily fish intake	ukb-b-2209	rs6033437	A	C	20	12495731	0.0124683	0.00220977	1.7e-08	460443	27.3608
Oily fish intake	ukb-b-2209	rs6059844	G	A	20	33036482	0.0110001	0.00191451	9.20005e-09	460443	27.8562
Oily fish intake	ukb-b-2209	rs61882686	A	C	11	46390680	0.0197559	0.0034254	8e-09	460443	28.0251
Oily fish intake	ukb-b-2209	rs631490	C	G	11	111452040	-0.0151398	0.00210253	6.00067e-13	460443	43.5443
Oily fish intake	ukb-b-2209	rs6465487	G	A	7	95760694	-0.0123535	0.00195628	2.69998e-10	460443	33.7256
Oily fish intake	ukb-b-2209	rs703987	C	G	10	80939219	0.0111218	0.00197362	1.7e-08	460443	26.972
Oily fish intake	ukb-b-2209	rs7243428	G	A	18	35156177	-0.0129784	0.00229212	1.5e-08	460443	27.0192
Oily fish intake	ukb-b-2209	rs7254235	G	A	19	22212505	-0.0106304	0.00194012	4.30002e-08	460443	25.3965
Oily fish intake	ukb-b-2209	rs75887709	G	A	19	37438329	-0.0159106	0.0028148	1.6e-08	460443	27.3736
Oily fish intake	ukb-b-2209	rs7683782	G	C	4	14935830	0.0144775	0.00257399	1.89998e-08	460443	26.8
Oily fish intake	ukb-b-2209	rs905575	G	C	3	147076253	0.0138824	0.00251917	3.59998e-08	460443	25.7428
Oily fish intake	ukb-b-2209	rs9301837	A	C	13	93477312	-0.0157428	0.00273045	8.10009e-09	460443	28.0157
Oily fish intake	ukb-b-2209	rs9597870	G	T	13	59412819	-0.0127449	0.00223046	1.09999e-08	460443	27.7347
Oily fish intake	ukb-b-2209	rs9606833	C	T	22	31750013	0.0169856	0.00223087	2.70023e-14	460443	48.959
Oily fish intake	ukb-b-2209	rs973526	T	C	1	72556393	-0.011507	0.00192962	2.5e-09	460443	30.4642
Oily fish intake	ukb-b-2209	rs9889161	T	G	16	51495068	-0.0133201	0.0020015	2.80027e-11	460443	37.5521
Beef intake	ukb-b-2862	rs10789340	G	A	1	72940273	-0.0137797	0.00176936	6.79986e-15	461053	40.9646
Beef intake	ukb-b-2862	rs10959890	C	T	9	11526198	-0.0126658	0.00209611	1.5e-09	461053	24.7385
Beef intake	ukb-b-2862	rs1105388	T	C	1	205308591	-0.0113754	0.00187563	1.29999e-09	461053	25.0655
Beef intake	ukb-b-2862	rs11878917	A	G	19	42588999	0.0150187	0.00274812	4.60002e-08	461053	20.3125
Beef intake	ukb-b-2862	rs132901	T	C	22	41797547	0.0139249	0.00209282	2.90001e-11	461053	29.906
Beef intake	ukb-b-2862	rs1470610	C	G	2	33866464	-0.0122159	0.00215779	1.5e-08	461053	21.7006
Beef intake	ukb-b-2862	rs4676964	T	C	3	71034748	0.0133533	0.00172438	9.60064e-15	461053	41.0903
Beef intake	ukb-b-2862	rs62169335	T	C	2	147946069	-0.00968628	0.00173523	2.39999e-08	461053	21.4681
Beef intake	ukb-b-2862	rs62396185	C	G	6	26180634	-0.0148447	0.00195102	2.80027e-14	461053	39.1044
Beef intake	ukb-b-2862	rs7791463	A	G	7	97819047	0.00954846	0.00171063	2.39999e-08	461053	20.917
Beef intake	ukb-b-2862	rs784251	T	C	18	53412903	-0.0103387	0.00171651	1.7e-09	461053	24.5926
Beef intake	ukb-b-2862	rs79809011	A	G	8	10126532	-0.0280593	0.00508482	3.40001e-08	461053	20.762
Fresh fruit intake	ukb-b-3881	rs10064431	C	T	5	92950673	-0.00757392	0.00122365	5.99998e-10	446462	12.7799
Fresh fruit intake	ukb-b-3881	rs10192394	T	C	2	146298007	-0.00766096	0.0012287	4.49997e-10	446462	13.0584
Fresh fruit intake	ukb-b-3881	rs10271924	T	C	7	153495206	-0.00704676	0.00125592	2e-08	446462	11.0827
Fresh fruit intake	ukb-b-3881	rs1051547	C	T	16	19279380	-0.00757523	0.00124161	1.09999e-09	446462	12.6162
Fresh fruit intake	ukb-b-3881	rs10838724	T	G	11	47527052	0.00901088	0.00128277	2.09991e-12	446462	16.8626
Fresh fruit intake	ukb-b-3881	rs11032362	A	G	11	33759092	0.0123929	0.00212339	5.30005e-09	446462	11.3415
Fresh fruit intake	ukb-b-3881	rs12536253	C	G	7	127595077	-0.00815943	0.00141599	8.30004e-09	446462	11.1172
Fresh fruit intake	ukb-b-3881	rs12641371	T	C	4	59882235	0.00791271	0.00123354	1.40001e-10	446462	13.7272
Fresh fruit intake	ukb-b-3881	rs12780952	A	G	10	107577033	0.00747457	0.00135361	3.40001e-08	446462	10.1955
Fresh fruit intake	ukb-b-3881	rs13072255	C	A	3	21038260	0.00898012	0.00122355	2.09991e-13	446462	17.9999
Fresh fruit intake	ukb-b-3881	rs1356292	T	C	3	185824903	0.00917471	0.00155324	3.50002e-09	446462	11.6816
Fresh fruit intake	ukb-b-3881	rs1375566	A	G	3	85642479	-0.00783382	0.001266	6.1e-10	446462	12.8101
Fresh fruit intake	ukb-b-3881	rs139042899	C	A	17	58443095	0.035995	0.00608106	3.2e-09	446462	15.373
Fresh fruit intake	ukb-b-3881	rs149449	A	G	5	95902093	0.00728855	0.00122061	2.39999e-09	446462	11.8534
Fresh fruit intake	ukb-b-3881	rs1620977	G	A	1	72729142	-0.0131742	0.00137761	1.10002e-21	446462	30.5107
Fresh fruit intake	ukb-b-3881	rs17049185	T	G	2	58072660	0.00804043	0.00139033	7.29995e-09	446462	11.3213
Fresh fruit intake	ukb-b-3881	rs1866823	A	G	8	57436577	0.00743079	0.0012406	2.1e-09	446462	12.2288
Fresh fruit intake	ukb-b-3881	rs2093654	G	A	9	5780121	0.00712915	0.00125874	1.5e-08	446462	10.7779
Fresh fruit intake	ukb-b-3881	rs2143081	A	G	6	50782834	0.00832073	0.00122891	1.29987e-11	446462	15.3577
Fresh fruit intake	ukb-b-3881	rs2790688	T	C	1	153992909	0.0114466	0.00169613	1.50003e-11	446462	15.2485
Fresh fruit intake	ukb-b-3881	rs2867113	A	G	2	651365	-0.0138606	0.00196025	1.50003e-12	446462	19.522
Fresh fruit intake	ukb-b-3881	rs329274	G	A	7	35078743	0.0068183	0.00122813	2.80001e-08	446462	10.3695
Fresh fruit intake	ukb-b-3881	rs4302893	A	G	9	1734863	0.00738857	0.00129959	1.29999e-08	446462	10.8464
Fresh fruit intake	ukb-b-3881	rs4953150	T	C	2	45157336	-0.00843921	0.00129268	6.59933e-11	446462	14.3531
Fresh fruit intake	ukb-b-3881	rs559734	C	G	1	97304868	0.00776806	0.00136078	1.09999e-08	446462	11.0531
Fresh fruit intake	ukb-b-3881	rs60452247	A	G	11	63981507	0.00796969	0.00126932	3.40001e-10	446462	13.1158
Fresh fruit intake	ukb-b-3881	rs62051554	A	G	16	72826387	0.0116118	0.00198143	4.60002e-09	446462	11.6502
Fresh fruit intake	ukb-b-3881	rs72974263	T	C	2	225447371	0.00738684	0.00131242	1.79999e-08	446462	10.572
Fresh fruit intake	ukb-b-3881	rs73455661	G	A	18	57968685	0.0102938	0.0013622	4.10015e-14	446462	19.0478
Fresh fruit intake	ukb-b-3881	rs739320	C	T	19	49261368	-0.00899731	0.00127708	1.9002e-12	446462	17.2631
Fresh fruit intake	ukb-b-3881	rs7818437	C	T	8	10209623	-0.00804815	0.00145251	2.99999e-08	446462	10.4255
Fresh fruit intake	ukb-b-3881	rs78537042	A	C	21	33068937	-0.0119259	0.00218432	4.79999e-08	446462	10.0669
Fresh fruit intake	ukb-b-3881	rs7982441	C	T	13	55924013	-0.00841258	0.00137614	9.80009e-10	446462	12.4008
Fresh fruit intake	ukb-b-3881	rs8095324	G	A	18	24131659	-0.00694613	0.00124903	2.69998e-08	446462	10.3741
Fresh fruit intake	ukb-b-3881	rs817223	C	T	2	104094008	-0.00726908	0.00122339	2.80001e-09	446462	11.7792
Fresh fruit intake	ukb-b-3881	rs862227	G	A	16	73602926	-0.0101452	0.00122398	1.10002e-16	446462	22.8139
Fresh fruit intake	ukb-b-3881	rs9517948	T	C	13	100650708	0.00695315	0.00123287	1.7e-08	446462	10.6904
Fresh fruit intake	ukb-b-3881	rs9919429	G	A	10	65313819	-0.00672322	0.00122289	3.79997e-08	446462	10.0827
Fresh fruit intake	ukb-b-3881	rs994270	G	C	6	51187787	0.0132585	0.00144389	4.19952e-20	446462	28.2306
Coffee intake	ukb-b-5237	rs1057868	T	C	7	75615006	0.0199509	0.00178517	5.40008e-29	428860	69.5788
Coffee intake	ukb-b-5237	rs117810762	A	G	10	135315795	0.0359086	0.00617871	6.19998e-09	428860	19.423
Coffee intake	ukb-b-5237	rs12514566	A	G	5	7391462	-0.0113972	0.00170562	2.39994e-11	428860	24.8987
Coffee intake	ukb-b-5237	rs12989746	T	G	2	49368391	0.01035	0.00186429	2.80001e-08	428860	17.225
Coffee intake	ukb-b-5237	rs13163336	A	C	5	87943710	0.0149472	0.00221005	1.29987e-11	428860	25.444
Coffee intake	ukb-b-5237	rs1338549	G	T	6	98312143	-0.00945121	0.0016218	5.60003e-09	428860	19.0666
Coffee intake	ukb-b-5237	rs13387939	A	C	2	637498	0.0165558	0.0021386	9.79941e-15	428860	33.4279
Coffee intake	ukb-b-5237	rs17842490	G	A	22	24870527	-0.0451683	0.00680848	3.29989e-11	428860	24.5786
Coffee intake	ukb-b-5237	rs1942965	C	T	18	55032486	-0.00890339	0.00161917	3.79997e-08	428860	16.9971
Coffee intake	ukb-b-5237	rs2465037	A	C	6	51179260	-0.0106317	0.00170743	4.79999e-10	428860	21.8495
Coffee intake	ukb-b-5237	rs34060476	G	A	7	73037956	0.0184292	0.00237033	7.50067e-15	428860	33.7766
Coffee intake	ukb-b-5237	rs4410790	C	T	7	17284577	0.039072	0.00167288	1.1995e-120	428860	304.704
Coffee intake	ukb-b-5237	rs442355	C	G	8	109128653	-0.0111372	0.00185374	1.89998e-09	428860	20.1827
Coffee intake	ukb-b-5237	rs4615895	A	G	1	96274668	0.0122025	0.00184972	4.19952e-11	428860	24.5168
Coffee intake	ukb-b-5237	rs476828	C	T	18	57852587	0.0173461	0.00189543	5.60015e-20	428860	46.7287
Coffee intake	ukb-b-5237	rs516636	A	C	1	177855517	0.0116767	0.00198419	4e-09	428860	19.3283
Coffee intake	ukb-b-5237	rs57918684	A	G	17	60150383	0.0128864	0.00223845	8.60003e-09	428860	18.6309
Coffee intake	ukb-b-5237	rs6062682	T	C	20	62891820	0.0103704	0.00163929	2.5e-10	428860	22.9461
Coffee intake	ukb-b-5237	rs6063085	C	A	20	45840459	0.0104106	0.00166919	4.49997e-10	428860	21.7528
Coffee intake	ukb-b-5237	rs61928609	C	A	12	11316437	-0.0147305	0.00217536	1.29987e-11	428860	25.6024
Coffee intake	ukb-b-5237	rs62064918	T	C	17	46155786	-0.0103075	0.00187872	4.09996e-08	428860	16.8358
Coffee intake	ukb-b-5237	rs630194	C	T	18	40950954	-0.0113533	0.00169853	2.29985e-11	428860	24.9286
Coffee intake	ukb-b-5237	rs6469262	C	T	8	110443480	-0.00915347	0.00162895	1.89998e-08	428860	17.6636
Coffee intake	ukb-b-5237	rs73075167	T	A	7	17570479	-0.0160639	0.00244429	5.00035e-11	428860	24.8997
Coffee intake	ukb-b-5237	rs75347775	A	G	19	18495908	0.0104504	0.00187898	2.69998e-08	428860	17.3052
Coffee intake	ukb-b-5237	rs7811609	T	C	7	32930597	0.00913864	0.00166468	4e-08	428860	16.7848
Coffee intake	ukb-b-5237	rs9398171	T	C	6	108983527	0.0108577	0.00177995	1.09999e-09	428860	20.7935
Pork intake	ukb-b-5640	rs10972033	T	G	9	34269732	0.00897557	0.00147851	1.29999e-09	460162	18.3954
Pork intake	ukb-b-5640	rs11211124	C	T	1	45962409	-0.00995273	0.00175408	1.40001e-08	460162	16.1754
Pork intake	ukb-b-5640	rs12721051	G	C	19	45422160	-0.0123637	0.00188666	5.60015e-11	460162	21.5113
Pork intake	ukb-b-5640	rs1355171	A	C	9	15681694	-0.0109832	0.001477	1e-13	460162	27.7426
Pork intake	ukb-b-5640	rs254152	G	C	5	115641827	-0.0104266	0.00174217	2.19999e-09	460162	17.9864
Pork intake	ukb-b-5640	rs34161520	G	C	10	125127645	0.0115919	0.0020206	9.59997e-09	460162	16.6533
Pork intake	ukb-b-5640	rs36124222	C	T	18	74196202	0.00840935	0.00150083	2.1e-08	460162	15.9811
Pork intake	ukb-b-5640	rs7641973	A	G	3	81910489	0.00844615	0.00154097	4.20001e-08	460162	15.0021
Pork intake	ukb-b-5640	rs9973426	G	A	2	155751852	0.0110847	0.00193678	1e-08	460162	16.4437
Tea intake	ukb-b-6066	rs10752269	A	G	10	12692902	-0.0128727	0.00211975	1.29999e-09	447485	37.073
Tea intake	ukb-b-6066	rs11164870	G	C	1	93552187	-0.0119604	0.00218232	4.20001e-08	447485	30.6085
Tea intake	ukb-b-6066	rs1156588	G	A	2	58515375	-0.015454	0.00260325	2.90001e-09	447485	35.4713
Tea intake	ukb-b-6066	rs11587444	G	A	1	150722844	0.0140328	0.00217078	1e-10	447485	42.0627
Tea intake	ukb-b-6066	rs13282783	T	C	8	22088975	-0.0135837	0.00235432	7.90005e-09	447485	33.7169
Tea intake	ukb-b-6066	rs132904	C	G	22	41798896	0.0166007	0.00255257	7.8001e-11	447485	42.5129
Tea intake	ukb-b-6066	rs141071726	A	G	7	17558580	0.0407321	0.00681204	2.19999e-09	447485	38.6083
Tea intake	ukb-b-6066	rs1453548	A	T	11	59192089	-0.0133414	0.00224973	2.99999e-09	447485	35.4941
Tea intake	ukb-b-6066	rs1481012	G	A	4	89039082	-0.0262435	0.00335608	5.30029e-15	447485	61.4113
Tea intake	ukb-b-6066	rs17245213	A	G	11	1679769	-0.0146481	0.00260905	2e-08	447485	31.6417
Tea intake	ukb-b-6066	rs17685	A	G	7	75616105	0.0230655	0.00236195	1.59993e-22	447485	95.4855
Tea intake	ukb-b-6066	rs2273447	T	A	20	62900120	0.0174715	0.00263421	3.29989e-11	447485	44.332
Tea intake	ukb-b-6066	rs2279844	A	G	17	40819809	-0.0119879	0.00218318	4e-08	447485	30.2835
Tea intake	ukb-b-6066	rs2351187	A	G	10	86850616	0.0129023	0.0022823	1.6e-08	447485	32.3641
Tea intake	ukb-b-6066	rs2478875	G	A	6	51283110	0.0218943	0.00261129	5.10035e-17	447485	70.8745
Tea intake	ukb-b-6066	rs34619	A	G	5	60465365	0.0117117	0.0021375	4.30002e-08	447485	30.1052
Tea intake	ukb-b-6066	rs4410790	C	T	7	17284577	0.0405506	0.00219507	3.40017e-76	447485	342.831
Tea intake	ukb-b-6066	rs4808193	C	T	19	19410622	0.0151149	0.0022472	1.69981e-11	447485	45.576
Tea intake	ukb-b-6066	rs4817505	C	T	21	34343828	0.015068	0.0021746	4.19952e-12	447485	48.3449
Tea intake	ukb-b-6066	rs56348300	G	C	9	7054124	0.0158824	0.00273191	6.1e-09	447485	33.9867
Tea intake	ukb-b-6066	rs57631352	G	A	19	4338173	-0.0131035	0.00232117	1.7e-08	447485	32.0778
Tea intake	ukb-b-6066	rs6829	T	C	13	111531264	-0.0119163	0.00216546	3.69999e-08	447485	30.598
Tea intake	ukb-b-6066	rs713598	G	C	7	141673345	0.0133969	0.00215659	5.19996e-10	447485	38.6251
Tea intake	ukb-b-6066	rs7757102	G	A	6	137222671	-0.0118039	0.00213302	3.09999e-08	447485	30.7934
Tea intake	ukb-b-6066	rs9302428	G	C	16	24717600	0.0122457	0.00220122	2.59998e-08	447485	31.0788
Tea intake	ukb-b-6066	rs9648476	A	G	7	39293033	0.0125013	0.00218542	1.09999e-08	447485	32.8548
Tea intake	ukb-b-6066	rs977474	T	C	12	11284772	0.0217813	0.00285559	2.39994e-14	447485	58.8623
Processed meat intake	ukb-b-6324	rs10454812	C	A	5	52800358	-0.0199599	0.00344207	6.69993e-09	461981	34.0212
Processed meat intake	ukb-b-6324	rs11887120	T	C	2	25485735	0.0119621	0.00216043	3.09999e-08	461981	31.6708
Processed meat intake	ukb-b-6324	rs11894162	T	C	2	107197420	0.0120489	0.00210698	1.09999e-08	461981	33.2343
Processed meat intake	ukb-b-6324	rs1422192	A	G	5	87959023	0.0169681	0.00287128	3.40001e-09	461981	35.4071
Processed meat intake	ukb-b-6324	rs2029401	G	A	5	92891029	0.0146312	0.0021292	6.29941e-12	461981	47.9833
Processed meat intake	ukb-b-6324	rs203319	T	C	22	41914593	-0.016423	0.00260186	2.80001e-10	461981	40.5581
Processed meat intake	ukb-b-6324	rs2873054	C	A	3	81888255	0.0139958	0.00218986	1.6e-10	461981	41.3542
Processed meat intake	ukb-b-6324	rs34241936	G	A	17	74065908	0.0328367	0.00575337	1.09999e-08	461981	35.8407
Processed meat intake	ukb-b-6324	rs3762621	T	C	2	173306140	-0.0149895	0.00271965	3.59998e-08	461981	31.0998
Processed meat intake	ukb-b-6324	rs4778053	G	C	15	93424341	0.0164667	0.00289872	1.29999e-08	461981	33.0217
Processed meat intake	ukb-b-6324	rs6010651	C	A	20	62418243	-0.0124059	0.00216796	1.09999e-08	461981	33.4863
Processed meat intake	ukb-b-6324	rs6484504	C	T	11	31424823	0.0154728	0.0023479	4.40048e-11	461981	44.1443
Processed meat intake	ukb-b-6324	rs6765179	A	G	3	25276416	-0.0127603	0.00226606	1.79999e-08	461981	32.1803
Processed meat intake	ukb-b-6324	rs6786550	C	T	3	62560523	0.0121871	0.00217408	2.1e-08	461981	31.8074
Processed meat intake	ukb-b-6324	rs6961970	A	C	7	113901132	-0.0140142	0.00244137	9.49992e-09	461981	33.5406
Processed meat intake	ukb-b-6324	rs7531118	C	T	1	72837239	-0.0140719	0.00211347	2.80027e-11	461981	45.5673
Processed meat intake	ukb-b-6324	rs77165542	T	C	2	430975	0.0338786	0.00572502	3.29997e-09	461981	36.3095
Processed meat intake	ukb-b-6324	rs8096167	C	T	18	34800257	-0.0145937	0.00267084	4.70002e-08	461981	30.6025
Poultry intake	ukb-b-8006	rs2426440	G	A	20	50999841	0.0112177	0.00205323	4.70002e-08	461900	22.7736
Poultry intake	ukb-b-8006	rs2565017	A	G	18	21070280	0.0109515	0.00188211	5.89997e-09	461900	25.9048
Poultry intake	ukb-b-8006	rs2965200	A	G	19	19476365	-0.0104197	0.00190089	4.20001e-08	461900	23.1092
Poultry intake	ukb-b-8006	rs9923768	A	G	16	6163838	0.0105123	0.00185899	1.6e-08	461900	24.532
Poultry intake	ukb-b-8006	rs9997448	T	C	4	140870515	-0.0104646	0.00188288	2.69998e-08	461900	23.5621
Cooked vegetable intake	ukb-b-8089	rs10161952	C	A	13	59474383	-0.0095798	0.00168589	1.29999e-08	448651	17.6999
Cooked vegetable intake	ukb-b-8089	rs11138705	C	G	9	83121545	0.0103715	0.00183004	1.40001e-08	448651	17.7456
Cooked vegetable intake	ukb-b-8089	rs12550717	A	G	8	10266706	0.00918737	0.00161897	1.40001e-08	448651	17.7025
Cooked vegetable intake	ukb-b-8089	rs1816263	C	T	5	141217079	0.00958122	0.00174063	3.69999e-08	448651	16.6136
Cooked vegetable intake	ukb-b-8089	rs2052063	T	C	10	118040352	-0.00945755	0.0015679	1.6e-09	448651	20.0454
Cooked vegetable intake	ukb-b-8089	rs2102738	C	A	2	172525884	-0.0121578	0.00208302	5.30005e-09	448651	18.9247
Cooked vegetable intake	ukb-b-8089	rs2252508	G	A	1	153913770	0.0091021	0.00156216	5.69994e-09	448651	18.5567
Cooked vegetable intake	ukb-b-8089	rs2844672	A	G	6	31005139	-0.00964215	0.00160923	2.1e-09	448651	19.5712
Cooked vegetable intake	ukb-b-8089	rs28450747	A	G	4	42137653	-0.0101604	0.0018547	4.30002e-08	448651	16.5336
Cooked vegetable intake	ukb-b-8089	rs34155012	T	C	22	48977215	0.0105584	0.00192208	3.89996e-08	448651	17.5742
Cooked vegetable intake	ukb-b-8089	rs349062	C	G	11	84788804	-0.00890406	0.00159767	2.5e-08	448651	16.9673
Cooked vegetable intake	ukb-b-8089	rs4851029	G	T	2	104159785	0.0101744	0.00156423	7.8001e-11	448651	23.1554
Salt added to food	ukb-b-8121	rs10140751	T	G	14	26985560	-0.0112745	0.00204674	3.59998e-08	462630	21.8135
Salt added to food	ukb-b-8121	rs1045411	T	C	13	31033232	-0.0150663	0.0019926	4.00037e-14	462630	41.2356
Salt added to food	ukb-b-8121	rs10736951	C	G	10	281710	-0.0113624	0.001843	7.00003e-10	462630	27.6708
Salt added to food	ukb-b-8121	rs10883796	A	G	10	104655315	0.0114406	0.00193424	3.29997e-09	462630	25.1561
Salt added to food	ukb-b-8121	rs10971930	C	T	9	34116083	0.0155012	0.00264358	4.49997e-09	462630	24.7202
Salt added to food	ukb-b-8121	rs11022746	G	T	11	2442707	0.0118271	0.0019132	6.29999e-10	462630	28.0737
Salt added to food	ukb-b-8121	rs11075194	G	A	16	13515170	-0.00981656	0.00178742	4e-08	462630	21.8006
Salt added to food	ukb-b-8121	rs11082431	T	C	18	42781374	0.0105645	0.00192067	3.79997e-08	462630	21.7653
Salt added to food	ukb-b-8121	rs11126666	A	G	2	26928811	-0.0119879	0.00201908	2.90001e-09	462630	25.2986
Salt added to food	ukb-b-8121	rs11761254	T	C	7	1858651	-0.0176809	0.00254593	3.80014e-12	462630	34.196
Salt added to food	ukb-b-8121	rs12094804	G	A	1	201733115	0.0205059	0.00365579	2e-08	462630	22.5436
Salt added to food	ukb-b-8121	rs12501838	T	A	4	54972890	0.0146672	0.0020816	1.80011e-12	462630	35.6448
Salt added to food	ukb-b-8121	rs12563932	C	A	1	163859836	-0.0284929	0.00520996	4.49997e-08	462630	21.4911
Salt added to food	ukb-b-8121	rs12579997	C	G	12	110046112	0.0160311	0.00234785	8.60003e-12	462630	33.6256
Salt added to food	ukb-b-8121	rs12658060	C	T	5	51375189	-0.0274145	0.00211762	2.49977e-38	462630	120.51
Salt added to food	ukb-b-8121	rs12789951	T	C	11	99719509	-0.0117174	0.00179694	7.00003e-11	462630	30.7554
Salt added to food	ukb-b-8121	rs12988960	C	G	2	164378068	0.014981	0.00189646	2.80027e-15	462630	44.8857
Salt added to food	ukb-b-8121	rs13131880	C	T	4	178963783	-0.0126193	0.00212752	2.99999e-09	462630	25.3197
Salt added to food	ukb-b-8121	rs1726866	A	G	7	141672705	0.0265437	0.00176998	7.70016e-51	462630	161.265
Salt added to food	ukb-b-8121	rs1728779	G	A	16	68567500	0.00987078	0.0017892	3.50002e-08	462630	22.1703
Salt added to food	ukb-b-8121	rs1895951	C	T	12	108268689	-0.0116911	0.00214215	4.79999e-08	462630	21.7587
Salt added to food	ukb-b-8121	rs2263636	C	A	2	63495365	0.0112558	0.00196454	1e-08	462630	23.6849
Salt added to food	ukb-b-8121	rs2457427	C	T	8	22746069	-0.0165822	0.00256949	1.09999e-10	462630	29.9236
Salt added to food	ukb-b-8121	rs2521501	T	A	15	91437388	-0.0113954	0.00190039	2e-09	462630	26.2357
Salt added to food	ukb-b-8121	rs2547040	C	G	16	24736408	-0.0127081	0.00222943	1.2e-08	462630	23.4504
Salt added to food	ukb-b-8121	rs264932	G	A	2	104288396	-0.0104199	0.0018018	7.29995e-09	462630	23.9896
Salt added to food	ukb-b-8121	rs2693687	T	C	14	99672917	0.0116279	0.00182047	1.7e-10	462630	29.8648
Salt added to food	ukb-b-8121	rs2736748	G	A	3	60815608	0.0280118	0.00215956	1.80011e-38	462630	120.816
Salt added to food	ukb-b-8121	rs2835623	T	C	21	38511531	0.0226771	0.00414363	4.39997e-08	462630	21.5975
Salt added to food	ukb-b-8121	rs2852348	G	A	18	37189171	-0.0131167	0.0017774	1.59993e-13	462630	39.5289
Salt added to food	ukb-b-8121	rs2899345	C	T	22	41815609	0.00988666	0.001773	2.5e-08	462630	22.6095
Salt added to food	ukb-b-8121	rs324018	G	T	12	57487729	0.0100101	0.00181156	3.29997e-08	462630	21.9843
Salt added to food	ukb-b-8121	rs33137	T	C	5	158064276	-0.0120839	0.00177315	9.3994e-12	462630	33.774
Salt added to food	ukb-b-8121	rs34906832	G	A	4	101738082	0.0150976	0.00253007	2.39999e-09	462630	25.5297
Salt added to food	ukb-b-8121	rs35099536	C	A	6	9516653	0.0259587	0.00320749	5.79963e-16	462630	48.2949
Salt added to food	ukb-b-8121	rs35271178	T	C	11	17411020	0.010244	0.00179093	1.09999e-08	462630	23.5146
Salt added to food	ukb-b-8121	rs35702851	C	G	11	841284	0.0121964	0.00219059	2.59998e-08	462630	22.3671
Salt added to food	ukb-b-8121	rs3890316	A	G	4	94242898	-0.0113326	0.00204164	2.80001e-08	462630	22.2787
Salt added to food	ukb-b-8121	rs400750	G	T	3	18634962	0.016712	0.00181467	3.29989e-20	462630	61.0919
Salt added to food	ukb-b-8121	rs4235642	G	A	5	103818412	0.0122937	0.00181648	1.29987e-11	462630	32.9379
Salt added to food	ukb-b-8121	rs4236065	C	T	6	12167286	-0.0111709	0.0020305	3.79997e-08	462630	21.9859
Salt added to food	ukb-b-8121	rs4595499	T	C	10	62792589	-0.0172775	0.00180773	1.20005e-21	462630	65.8311
Salt added to food	ukb-b-8121	rs4799949	T	C	18	35155910	-0.0109799	0.00187206	4.49997e-09	462630	24.7688
Salt added to food	ukb-b-8121	rs4912891	C	T	5	142402117	0.0106552	0.00192298	2.99999e-08	462630	22.3952
Salt added to food	ukb-b-8121	rs491907	G	A	15	50908697	0.0109863	0.00176296	4.60002e-10	462630	27.9061
Salt added to food	ukb-b-8121	rs4948275	T	C	10	63136622	0.0127146	0.00177265	7.39946e-13	462630	37.3482
Salt added to food	ukb-b-8121	rs4981196	C	A	14	33985724	-0.0114561	0.00182248	3.29997e-10	462630	28.1172
Salt added to food	ukb-b-8121	rs526210	A	G	4	90131593	0.010095	0.00181871	2.80001e-08	462630	23.4009
Salt added to food	ukb-b-8121	rs528301	A	G	2	45154908	0.0152609	0.00177008	6.59933e-18	462630	53.2298
Salt added to food	ukb-b-8121	rs55897719	A	C	2	212590841	0.0135021	0.001896	1.10002e-12	462630	36.5127
Salt added to food	ukb-b-8121	rs586716	A	G	9	22488678	0.0143673	0.00179338	1.10002e-15	462630	46.362
Salt added to food	ukb-b-8121	rs667128	T	C	12	10961174	0.0154255	0.00265228	5.99998e-09	462630	24.3424
Salt added to food	ukb-b-8121	rs6776248	C	T	3	33420650	0.0113408	0.00199794	1.40001e-08	462630	23.0875
Salt added to food	ukb-b-8121	rs6780346	T	C	3	85593584	-0.0168372	0.00181724	1.9002e-20	462630	61.7436
Salt added to food	ukb-b-8121	rs6804929	A	G	3	119833578	0.0167058	0.0028892	7.39997e-09	462630	24.2711
Salt added to food	ukb-b-8121	rs6887291	G	T	5	106438742	0.0126757	0.00183649	5.10035e-12	462630	34.4138
Salt added to food	ukb-b-8121	rs6987313	C	T	8	71570989	0.00990698	0.00176579	2e-08	462630	22.6673
Salt added to food	ukb-b-8121	rs7021360	A	C	9	11592801	-0.0101193	0.00181012	2.30001e-08	462630	22.504
Salt added to food	ukb-b-8121	rs7110845	G	A	11	120175749	-0.0115376	0.00178627	1.09999e-10	462630	30.0215
Salt added to food	ukb-b-8121	rs72807804	T	C	16	82861212	0.0120641	0.00213899	1.7e-08	462630	23.0174
Salt added to food	ukb-b-8121	rs73040343	G	A	3	18466059	-0.0103509	0.00181415	1.2e-08	462630	23.3908
Salt added to food	ukb-b-8121	rs7581335	T	A	2	143958864	0.014931	0.00253318	3.79997e-09	462630	24.9133
Salt added to food	ukb-b-8121	rs7591518	C	T	2	145632077	-0.0207723	0.00192978	5.10035e-27	462630	83.6069
Salt added to food	ukb-b-8121	rs7670308	A	G	4	67230580	-0.0116397	0.00180121	1e-10	462630	30.3074
Salt added to food	ukb-b-8121	rs7673170	A	G	4	18251259	-0.0125967	0.00180133	2.70023e-12	462630	35.0966
Salt added to food	ukb-b-8121	rs7927679	T	C	11	126757949	0.0149539	0.00176398	2.29985e-17	462630	51.7287
Salt added to food	ukb-b-8121	rs7982263	C	T	13	80061074	0.0106084	0.0017875	2.90001e-09	462630	25.3332
Salt added to food	ukb-b-8121	rs8022455	C	T	14	98883534	-0.0111417	0.00177399	3.40001e-10	462630	28.4625
Salt added to food	ukb-b-8121	rs8040685	T	C	15	54936197	-0.0154071	0.00275814	2.30001e-08	462630	22.445
Salt added to food	ukb-b-8121	rs8097544	G	A	18	1839564	0.0140302	0.00251279	2.39999e-08	462630	22.6284
Salt added to food	ukb-b-8121	rs868720	C	G	5	116566836	0.0159938	0.00192468	9.60064e-17	462630	50.2177
Salt added to food	ukb-b-8121	rs9317406	T	C	13	64819020	-0.0107015	0.00182384	4.39997e-09	462630	24.8656
Salt added to food	ukb-b-8121	rs9569747	G	T	13	58370948	-0.0125594	0.00193552	8.60003e-11	462630	30.5382
Salt added to food	ukb-b-8121	rs9611875	G	A	22	43153807	0.0662007	0.00451868	1.29987e-48	462630	154.329
Salt added to food	ukb-b-8121	rs9667150	A	G	11	31010455	0.012589	0.0017806	1.50003e-12	462630	36.1426
Salt added to food	ukb-b-8121	rs9835772	T	A	3	85766025	0.0114509	0.0020521	2.39999e-08	462630	22.3598

## Sheet: S6
Table S6. Genetic instruments for 17 diet patterns and DNP used in the Two Sample Mendelian randomization analyses.
Exposure	ID	SNP	Effect allele	Other allele	CHR	Position	Beta	SE	pval	Sample size	F
Bread intake	ukb-b-11348	rs11060853	G	A	12	123424071	-0.012789	0.00202087	2.5e-10	452236	35.8355
Bread intake	ukb-b-11348	rs11183201	C	T	12	46170982	-0.016725	0.00199574	5.30029e-17	452236	63.2439
Bread intake	ukb-b-11348	rs11628639	C	T	14	97837568	-0.013495	0.00232226	6.19998e-09	452236	30.3301
Bread intake	ukb-b-11348	rs13016665	A	C	2	57995348	0.0147544	0.00202829	3.50026e-13	452236	48.0688
Bread intake	ukb-b-11348	rs13023099	A	C	2	200705623	-0.0114708	0.00202287	1.40001e-08	452236	29.1409
Bread intake	ukb-b-11348	rs17083079	A	G	5	92683607	0.0301138	0.00467938	1.2e-10	452236	37.0552
Bread intake	ukb-b-11348	rs1940033	T	C	11	131882807	-0.011079	0.00202843	4.70002e-08	452236	26.8016
Bread intake	ukb-b-11348	rs1994315	C	T	3	85144149	-0.0168239	0.00214445	4.30031e-15	452236	55.2306
Bread intake	ukb-b-11348	rs2068650	C	A	5	166835294	-0.013938	0.00199929	3.10027e-12	452236	43.7945
Bread intake	ukb-b-11348	rs28406095	A	G	15	41825092	-0.010949	0.00200012	4.39997e-08	452236	26.9498
Bread intake	ukb-b-11348	rs4984685	A	G	16	754230	0.0135849	0.00248083	4.39997e-08	452236	26.8092
Bread intake	ukb-b-11348	rs596878	C	A	6	140286236	-0.011739	0.00201069	5.30005e-09	452236	30.8453
Bread intake	ukb-b-11348	rs62091167	C	A	18	53130630	-0.0138402	0.0024253	1.2e-08	452236	29.3343
Bread intake	ukb-b-11348	rs656817	G	A	18	40994935	-0.0126883	0.00210929	1.79999e-09	452236	32.4144
Bread intake	ukb-b-11348	rs6754311	C	T	2	136707982	0.0141353	0.00224657	3.09999e-10	452236	35.1584
Bread intake	ukb-b-11348	rs75287965	A	G	2	44673517	-0.0247475	0.00409745	1.5e-09	452236	32.669
Bread intake	ukb-b-11348	rs7802468	T	C	7	143704416	-0.0233527	0.00205629	6.90081e-30	452236	115.197
Bread intake	ukb-b-11348	rs79436018	C	T	7	127694032	-0.0176147	0.00311645	1.6e-08	452236	28.8389
Bread intake	ukb-b-11348	rs9323989	C	T	14	98587669	-0.0116143	0.00205547	1.6e-08	452236	28.7219
Bread intake	ukb-b-11348	rs9662365	T	C	1	98461443	0.0121661	0.00198921	9.59997e-10	452236	33.4709
Bread intake	ukb-b-11348	rs9881332	G	C	3	23241798	0.0113702	0.00202188	1.89998e-08	452236	28.452
Lamb/mutton intake	ukb-b-14179	rs11090045	A	G	22	41753603	-0.0106761	0.00160657	2.99985e-11	460006	22.3164
Lamb/mutton intake	ukb-b-14179	rs11743441	T	G	5	88065637	-0.00884199	0.00148593	2.69998e-09	460006	17.5849
Lamb/mutton intake	ukb-b-14179	rs12634740	G	T	3	175671450	-0.010087	0.00169718	2.80001e-09	460006	17.6491
Lamb/mutton intake	ukb-b-14179	rs136548	T	C	22	27253353	0.00953241	0.00151227	2.90001e-10	460006	19.6288
Lamb/mutton intake	ukb-b-14179	rs1556147	T	A	9	131936055	0.00910131	0.00155908	5.30005e-09	460006	16.8078
Lamb/mutton intake	ukb-b-14179	rs16891982	G	C	5	33951693	-0.0242681	0.00436437	2.69998e-08	460006	14.6738
Lamb/mutton intake	ukb-b-14179	rs17270057	C	T	19	42670527	0.0126533	0.00230897	4.30002e-08	460006	14.8039
Lamb/mutton intake	ukb-b-14179	rs1958801	G	A	14	98872110	-0.00894391	0.00161749	3.2e-08	460006	15.0915
Lamb/mutton intake	ukb-b-14179	rs2222760	A	G	2	151345113	-0.00909294	0.00163727	2.80001e-08	460006	15.3655
Lamb/mutton intake	ukb-b-14179	rs2678900	G	T	2	58177683	0.0100844	0.00148119	9.8992e-12	460006	22.9052
Lamb/mutton intake	ukb-b-14179	rs2726033	G	A	16	28338039	-0.00948966	0.0014804	1.5e-10	460006	20.2143
Lamb/mutton intake	ukb-b-14179	rs276453	C	A	9	15573753	-0.014237	0.00146723	2.90001e-22	460006	46.599
Lamb/mutton intake	ukb-b-14179	rs4489752	T	G	11	126590934	0.013811	0.00197586	2.80027e-12	460006	24.0602
Lamb/mutton intake	ukb-b-14179	rs55813438	A	G	16	5694999	-0.0114181	0.0017352	4.70002e-11	460006	21.6802
Lamb/mutton intake	ukb-b-14179	rs56394517	G	A	1	243582753	-0.0137749	0.00249124	3.2e-08	460006	15.1278
Lamb/mutton intake	ukb-b-14179	rs62106258	C	T	2	417167	0.0216304	0.00340154	2e-10	460006	19.8892
Lamb/mutton intake	ukb-b-14179	rs62398404	T	C	6	37669616	0.0129151	0.00219431	4e-09	460006	17.0387
Lamb/mutton intake	ukb-b-14179	rs6581296	G	C	12	60473007	0.0100199	0.00182433	4e-08	460006	15.0696
Lamb/mutton intake	ukb-b-14179	rs660880	A	G	1	6866978	-0.00903233	0.001464	6.80002e-10	460006	18.7527
Lamb/mutton intake	ukb-b-14179	rs673696	T	C	11	31097262	0.0158208	0.00268204	3.69999e-09	460006	17.1412
Lamb/mutton intake	ukb-b-14179	rs6829572	A	G	4	93984155	0.008401	0.00147406	1.2e-08	460006	16.1117
Lamb/mutton intake	ukb-b-14179	rs7447465	C	T	5	164566362	0.00958232	0.0015062	2e-10	460006	19.9145
Lamb/mutton intake	ukb-b-14179	rs7550173	T	A	1	72944617	-0.00912387	0.0015023	1.29999e-09	460006	18.2158
Lamb/mutton intake	ukb-b-14179	rs994270	G	C	6	51187787	0.0098203	0.00172948	1.40001e-08	460006	15.9439
Cheese intake	ukb-b-1489	rs1073242	A	G	13	58715219	0.015728	0.00229156	6.70039e-12	451486	55.2014
Cheese intake	ukb-b-1489	rs10896050	T	G	11	65577516	-0.0184695	0.00283438	7.19946e-11	451486	48.0123
Cheese intake	ukb-b-1489	rs113367286	T	C	7	140144414	0.0151797	0.00249985	1.29999e-09	451486	41.8089
Cheese intake	ukb-b-1489	rs11620149	C	T	13	89816082	-0.0176745	0.0032085	3.59998e-08	451486	34.6334
Cheese intake	ukb-b-1489	rs11649653	G	C	16	30918487	0.0138485	0.00229169	1.5e-09	451486	40.8887
Cheese intake	ukb-b-1489	rs12447542	A	G	16	7744180	0.0197476	0.00340698	6.80002e-09	451486	38.6704
Cheese intake	ukb-b-1489	rs12475594	G	A	2	58433375	0.0160073	0.00292518	4.39997e-08	451486	33.9241
Cheese intake	ukb-b-1489	rs1291145	C	T	20	35528475	-0.0202495	0.00241026	4.40048e-17	451486	79.7894
Cheese intake	ukb-b-1489	rs12951057	G	C	17	44794558	-0.0211557	0.00304376	3.59998e-12	451486	55.8563
Cheese intake	ukb-b-1489	rs13107325	T	C	4	103188709	-0.0291639	0.00425285	7.00003e-12	451486	53.086
Cheese intake	ukb-b-1489	rs13257887	C	T	8	10187716	0.0161808	0.00256186	2.69998e-10	451486	54.4059
Cheese intake	ukb-b-1489	rs1434511	T	C	18	44829435	0.0129646	0.00225868	9.49992e-09	451486	37.6426
Cheese intake	ukb-b-1489	rs17115145	T	C	14	30122409	-0.0128806	0.00228956	1.79999e-08	451486	35.9957
Cheese intake	ukb-b-1489	rs1806771	G	T	10	63682387	-0.0221467	0.004035	4.09996e-08	451486	35.5017
Cheese intake	ukb-b-1489	rs1931805	C	T	6	62630863	0.0126363	0.00223591	1.6e-08	451486	36.0485
Cheese intake	ukb-b-1489	rs2339928	A	G	2	24049453	0.0148578	0.00244494	1.2e-09	451486	41.5362
Cheese intake	ukb-b-1489	rs26579	C	G	5	87985295	-0.0128007	0.00229427	2.39999e-08	451486	35.8926
Cheese intake	ukb-b-1489	rs2802530	A	G	1	98546134	0.0186266	0.00339704	4.20001e-08	451486	33.9145
Cheese intake	ukb-b-1489	rs2854175	A	C	17	61998469	0.0169937	0.00256857	3.69999e-11	451486	49.8587
Cheese intake	ukb-b-1489	rs34198643	T	C	7	2203808	-0.0167006	0.00267855	4.49997e-10	451486	43.8042
Cheese intake	ukb-b-1489	rs35270670	G	A	15	83481880	0.0163794	0.00270974	1.5e-09	451486	41.2968
Cheese intake	ukb-b-1489	rs4296548	G	T	3	36915814	0.0130245	0.00228781	1.2e-08	451486	36.4575
Cheese intake	ukb-b-1489	rs4503172	T	C	9	124640841	0.0129596	0.002293	1.6e-08	451486	36.1378
Cheese intake	ukb-b-1489	rs4692708	C	A	4	170228542	0.0147298	0.00258904	1.29999e-08	451486	36.996
Cheese intake	ukb-b-1489	rs4860341	C	T	4	61251106	0.0243652	0.00435152	2.19999e-08	451486	35.4793
Cheese intake	ukb-b-1489	rs504675	T	C	2	45154689	0.0274418	0.00234182	1e-31	451486	155.282
Cheese intake	ukb-b-1489	rs524468	G	A	12	371786	-0.0142421	0.00255161	2.39999e-08	451486	35.2975
Cheese intake	ukb-b-1489	rs531358	T	C	1	93676011	0.0131666	0.00233731	1.79999e-08	451486	35.6261
Cheese intake	ukb-b-1489	rs61734410	T	C	16	1252369	0.016654	0.00262279	2.19999e-10	451486	47.6091
Cheese intake	ukb-b-1489	rs62034322	A	G	16	28535834	-0.0139355	0.00229986	1.40001e-09	451486	41.311
Cheese intake	ukb-b-1489	rs62236533	A	G	22	41992169	0.0247617	0.00364674	1.10002e-11	451486	53.6856
Cheese intake	ukb-b-1489	rs62245792	A	T	3	68410652	-0.0179341	0.00316317	1.40001e-08	451486	37.042
Cheese intake	ukb-b-1489	rs6685323	T	C	1	154295592	-0.0131886	0.00241592	4.79999e-08	451486	33.5557
Cheese intake	ukb-b-1489	rs67238148	T	G	11	7946480	0.0165432	0.00271432	1.09999e-09	451486	42.0585
Cheese intake	ukb-b-1489	rs6774906	C	A	3	194803510	0.0316294	0.00567262	2.5e-08	451486	35.2336
Cheese intake	ukb-b-1489	rs7012814	A	G	8	9173358	-0.0185161	0.00225388	2.09991e-16	451486	77.1981
Cheese intake	ukb-b-1489	rs71386942	A	C	16	71992817	0.0144554	0.00252205	9.90011e-09	451486	37.1008
Cheese intake	ukb-b-1489	rs72970243	A	G	2	136484232	0.0222011	0.00340166	6.70039e-11	451486	47.1523
Cheese intake	ukb-b-1489	rs7298331	C	A	12	22322789	-0.013175	0.00230588	1.09999e-08	451486	37.4749
Cheese intake	ukb-b-1489	rs73096946	C	T	4	17788715	-0.0205914	0.00306664	1.9002e-11	451486	50.782
Cheese intake	ukb-b-1489	rs73335955	C	T	10	106766879	0.0277726	0.00497824	2.39999e-08	451486	35.1711
Cheese intake	ukb-b-1489	rs7386207	T	C	8	144246027	-0.0124974	0.00226925	3.59998e-08	451486	34.6912
Cheese intake	ukb-b-1489	rs77742462	G	A	3	107637010	-0.0474668	0.00827804	9.80009e-09	451486	40.9042
Cheese intake	ukb-b-1489	rs78876700	A	G	1	4670487	0.0180965	0.00327852	3.40001e-08	451486	35.0569
Cheese intake	ukb-b-1489	rs79184944	A	T	3	161549397	0.0196018	0.00328458	2.39999e-09	451486	40.3527
Cheese intake	ukb-b-1489	rs9504123	C	A	6	4478474	0.0141706	0.00250387	1.5e-08	451486	36.1328
Cereal intake	ukb-b-15926	rs10057775	C	T	5	87469663	0.0200293	0.00289378	4.49987e-12	441640	33.7038
Cereal intake	ukb-b-15926	rs11038810	G	A	11	46210773	0.0111343	0.00186325	2.30001e-09	441640	25.1034
Cereal intake	ukb-b-15926	rs11097340	T	C	4	93465297	-0.0115334	0.00181501	2.1e-10	441640	28.1905
Cereal intake	ukb-b-15926	rs11670024	G	A	19	18818335	0.0160114	0.00279947	1.09999e-08	441640	23.1358
Cereal intake	ukb-b-15926	rs11940694	G	A	4	39414993	-0.0126647	0.00183426	5.00035e-12	441640	33.8864
Cereal intake	ukb-b-15926	rs12354267	C	T	1	44248272	0.0116473	0.00193279	1.7e-09	441640	25.593
Cereal intake	ukb-b-15926	rs13234131	G	A	7	73025975	0.0170117	0.0026602	1.6e-10	441640	28.6031
Cereal intake	ukb-b-15926	rs184643	A	G	2	45189441	-0.0121653	0.00180474	1.59993e-11	441640	32.1004
Cereal intake	ukb-b-15926	rs1853931	A	G	6	125170409	-0.0113368	0.00181017	3.79997e-10	441640	28.271
Cereal intake	ukb-b-15926	rs2450126	G	A	11	77916279	-0.0149019	0.00245669	1.29999e-09	441640	25.9275
Cereal intake	ukb-b-15926	rs2504706	C	T	6	51258579	0.0181793	0.00210238	5.30029e-18	441640	52.4353
Cereal intake	ukb-b-15926	rs2799849	T	C	9	86752641	-0.0123289	0.00190573	9.79941e-11	441640	29.3071
Cereal intake	ukb-b-15926	rs2817377	A	G	6	50789176	0.00990084	0.00178933	3.09999e-08	441640	21.5225
Cereal intake	ukb-b-15926	rs4410790	C	T	7	17284577	-0.0109143	0.00184697	3.40001e-09	441640	24.5093
Cereal intake	ukb-b-15926	rs4797242	A	C	18	6407483	0.0114312	0.00194889	4.49997e-09	441640	24.1096
Cereal intake	ukb-b-15926	rs491711	C	A	11	28742220	0.0116885	0.00193366	1.5e-09	441640	25.9038
Cereal intake	ukb-b-15926	rs4988235	A	G	2	136608646	0.0114	0.00201241	1.5e-08	441640	22.2569
Cereal intake	ukb-b-15926	rs56131196	A	G	19	45422846	0.0180024	0.00227695	2.70023e-15	441640	43.8325
Cereal intake	ukb-b-15926	rs62442924	T	C	7	1989976	0.0127309	0.00225709	1.7e-08	441640	22.41
Cereal intake	ukb-b-15926	rs6510177	C	T	19	31211647	-0.0130354	0.00228744	1.2e-08	441640	23.5073
Cereal intake	ukb-b-15926	rs67723420	A	T	3	35775115	0.0105252	0.00184665	1.2e-08	441640	22.9671
Cereal intake	ukb-b-15926	rs7619139	A	T	3	25110415	-0.016951	0.00181499	9.70063e-21	441640	61.4686
Cereal intake	ukb-b-15926	rs78854891	C	T	19	42752078	0.0221411	0.00363312	1.09999e-09	441640	26.5916
Cereal intake	ukb-b-15926	rs8097544	G	A	18	1839564	-0.0246368	0.00254108	3.19963e-22	441640	66.5544
Cereal intake	ukb-b-15926	rs9374896	T	C	6	98310484	0.0175265	0.00179165	1.29987e-22	441640	67.5325
Cereal intake	ukb-b-15926	rs9846396	T	C	3	141140968	0.0119674	0.00180031	2.99985e-11	441640	31.1955
Cereal intake	ukb-b-15926	rs9987289	G	A	8	9183358	0.0178679	0.0030947	7.79992e-09	441640	23.3814
Dried fruit intake	ukb-b-16576	rs10026792	A	G	4	2862190	0.0108465	0.0018423	3.89996e-09	421764	20.4509
Dried fruit intake	ukb-b-16576	rs10129747	G	A	14	77433198	0.00935902	0.00168126	2.59998e-08	421764	18.4045
Dried fruit intake	ukb-b-16576	rs10896126	G	A	11	66292908	-0.015009	0.00181919	1.59993e-16	421764	40.178
Dried fruit intake	ukb-b-16576	rs11152349	A	G	18	60233646	0.00991215	0.0018176	4.90004e-08	421764	17.4989
Dried fruit intake	ukb-b-16576	rs11586016	C	G	1	44031793	0.00987818	0.00173034	1.09999e-08	421764	19.2087
Dried fruit intake	ukb-b-16576	rs11720884	G	A	3	43941406	0.0111797	0.00193554	7.59994e-09	421764	19.776
Dried fruit intake	ukb-b-16576	rs11772627	C	G	7	2109821	0.0183338	0.00217099	2.99985e-17	421764	42.219
Dried fruit intake	ukb-b-16576	rs11811826	A	T	1	204603861	0.0132178	0.0020058	4.40048e-11	421764	25.6372
Dried fruit intake	ukb-b-16576	rs12137234	T	C	1	72270797	0.0102051	0.00183744	2.80001e-08	421764	18.5802
Dried fruit intake	ukb-b-16576	rs1582322	G	A	16	52105988	0.00994346	0.00171571	6.80002e-09	421764	19.9352
Dried fruit intake	ukb-b-16576	rs1622515	G	A	11	95523433	0.00991719	0.00167077	2.90001e-09	421764	20.7219
Dried fruit intake	ukb-b-16576	rs1648404	T	C	4	37175523	0.00941595	0.00167357	1.79999e-08	421764	18.6549
Dried fruit intake	ukb-b-16576	rs17184707	T	C	2	166183577	-0.0114381	0.00204011	2.1e-08	421764	18.4883
Dried fruit intake	ukb-b-16576	rs1797235	C	G	15	47821612	-0.0100206	0.00174235	8.9e-09	421764	19.8446
Dried fruit intake	ukb-b-16576	rs261809	G	A	1	241054465	-0.00962858	0.00167902	9.80009e-09	421764	19.4224
Dried fruit intake	ukb-b-16576	rs3764002	T	C	12	108618630	0.0131215	0.00190081	5.10035e-12	421764	28.0431
Dried fruit intake	ukb-b-16576	rs4149513	A	G	2	101022726	0.01173	0.00167139	2.19989e-12	421764	29.0129
Dried fruit intake	ukb-b-16576	rs4269101	G	T	3	18763543	-0.0138099	0.00185921	1.10002e-13	421764	32.5084
Dried fruit intake	ukb-b-16576	rs57499472	C	T	3	147239337	0.00991231	0.00171869	8.10009e-09	421764	19.9591
Dried fruit intake	ukb-b-16576	rs75641275	C	A	1	98327133	-0.0141613	0.00238518	2.90001e-09	421764	20.7769
Dried fruit intake	ukb-b-16576	rs7808471	C	T	7	132716502	-0.0115362	0.00178604	1.09999e-10	421764	24.5149
Dried fruit intake	ukb-b-16576	rs862227	G	A	16	73602926	-0.0091646	0.00167238	4.30002e-08	421764	17.5896
Dried fruit intake	ukb-b-16576	rs893856	A	G	10	126723567	-0.013361	0.00234923	1.29999e-08	421764	19.0933
Dried fruit intake	ukb-b-16576	rs9385269	T	C	6	98547979	0.0120673	0.00168183	7.19946e-13	421764	30.6365
Non-oily fish intake	ukb-b-17627	rs16822430	C	T	2	144147475	0.0116344	0.00191996	1.40001e-09	460880	22.3125
Non-oily fish intake	ukb-b-17627	rs35287743	T	G	12	110057250	-0.0177401	0.00255244	3.59998e-12	460880	29.7107
Non-oily fish intake	ukb-b-17627	rs3799077	G	T	6	69996217	-0.0107346	0.00175764	1e-09	460880	22.7203
Non-oily fish intake	ukb-b-17627	rs6957745	C	T	7	73056750	-0.0121791	0.00202331	1.79999e-09	460880	22.1201
Non-oily fish intake	ukb-b-17627	rs7148387	G	A	14	29775132	-0.00930647	0.00165022	1.7e-08	460880	19.3023
Salad / raw vegetable intake	ukb-b-1996	rs1052352	T	C	16	31195279	0.00816444	0.00142564	1e-08	435435	14.4809
Salad / raw vegetable intake	ukb-b-1996	rs10819082	A	G	9	128645617	-0.00916475	0.00151342	1.40001e-09	435435	16.2389
Salad / raw vegetable intake	ukb-b-1996	rs34186148	C	G	17	43854655	-0.00805142	0.0014749	4.79999e-08	435435	13.1607
Salad / raw vegetable intake	ukb-b-1996	rs4291983	A	C	18	38106410	-0.00839985	0.00142481	3.69999e-09	435435	15.3431
Salad / raw vegetable intake	ukb-b-1996	rs57221424	G	C	7	35215670	0.00894101	0.00153327	5.49997e-09	435435	15.1927
Salad / raw vegetable intake	ukb-b-1996	rs62461186	C	A	7	77730153	-0.0113438	0.00185732	1e-09	435435	16.529
Salad / raw vegetable intake	ukb-b-1996	rs75248709	T	C	6	92348945	-0.0197339	0.00352774	2.19999e-08	435435	14.8669
Salad / raw vegetable intake	ukb-b-1996	rs7619139	A	T	3	25110415	0.0124765	0.00145086	8.00018e-18	435435	32.8144
Salad / raw vegetable intake	ukb-b-1996	rs7821179	C	G	8	83061099	-0.0108184	0.00197644	4.39997e-08	435435	13.2388
Salad / raw vegetable intake	ukb-b-1996	rs8130508	A	G	21	19049865	0.0087404	0.00157797	2.99999e-08	435435	13.6901
Oily fish intake	ukb-b-2209	rs10061973	T	G	5	166811498	-0.0108521	0.00191598	1.5e-08	460443	27.0933
Oily fish intake	ukb-b-2209	rs10076975	C	T	5	164518993	0.0112394	0.0019672	1.09999e-08	460443	27.4481
Oily fish intake	ukb-b-2209	rs10513136	A	G	3	141107612	-0.0233232	0.00386307	1.6e-09	460443	30.631
Oily fish intake	ukb-b-2209	rs114497213	T	G	3	115214586	0.0273225	0.00423605	1.09999e-10	460443	35.617
Oily fish intake	ukb-b-2209	rs11767283	G	A	7	121947456	0.0176735	0.00231943	2.49977e-14	460443	49.6388
Oily fish intake	ukb-b-2209	rs11859365	C	A	16	83683945	0.0225669	0.00219679	9.3994e-25	460443	88.8258
Oily fish intake	ukb-b-2209	rs12663865	A	G	6	88103149	0.012772	0.00223239	1.09999e-08	460443	27.5427
Oily fish intake	ukb-b-2209	rs12855717	T	C	13	101252635	-0.0122298	0.00192275	2e-10	460443	34.3374
Oily fish intake	ukb-b-2209	rs12896749	C	G	14	100279492	-0.0109641	0.00196607	2.5e-08	460443	26.2055
Oily fish intake	ukb-b-2209	rs13070166	A	T	3	85517507	0.0142105	0.00227811	4.39997e-10	460443	32.7937
Oily fish intake	ukb-b-2209	rs1361016	G	T	13	54220229	0.0149567	0.00265295	1.7e-08	460443	27.0038
Oily fish intake	ukb-b-2209	rs16891727	A	C	6	26488860	-0.0237173	0.00284003	6.79986e-17	460443	58.5226
Oily fish intake	ukb-b-2209	rs17050031	T	C	2	59488019	-0.0120492	0.0019207	3.50002e-10	460443	33.3736
Oily fish intake	ukb-b-2209	rs1876245	C	T	3	71534763	0.0151162	0.00193122	5.00035e-15	460443	51.6232
Oily fish intake	ukb-b-2209	rs2374424	G	A	11	83187113	-0.0114437	0.00195609	4.90004e-09	460443	28.9081
Oily fish intake	ukb-b-2209	rs275160	C	T	2	145967878	0.0121188	0.00210096	8e-09	460443	28.371
Oily fish intake	ukb-b-2209	rs2827161	G	T	21	23340050	0.0107114	0.00193719	3.2e-08	460443	25.7866
Oily fish intake	ukb-b-2209	rs28623270	T	A	17	29389026	-0.0178328	0.00273746	7.29962e-11	460443	37.0783
Oily fish intake	ukb-b-2209	rs303817	G	A	12	52176235	0.0135799	0.00220965	8e-10	460443	31.7465
Oily fish intake	ukb-b-2209	rs3124402	G	A	13	55975115	-0.0220014	0.00215651	1.9002e-24	460443	87.2031
Oily fish intake	ukb-b-2209	rs35287743	T	G	12	110057250	-0.0282201	0.00301071	7.00003e-21	460443	75.1408
Oily fish intake	ukb-b-2209	rs4002471	T	C	19	49215095	-0.0192439	0.0019244	1.50003e-23	460443	84.5076
Oily fish intake	ukb-b-2209	rs4869859	C	T	6	155847549	0.0140098	0.00192207	3.10027e-13	460443	44.7378
Oily fish intake	ukb-b-2209	rs4982738	A	G	14	23650191	0.0108608	0.00196936	3.50002e-08	460443	26.4111
Oily fish intake	ukb-b-2209	rs510161	G	C	11	28728332	-0.0112998	0.00206615	4.49997e-08	460443	25.169
Oily fish intake	ukb-b-2209	rs6033437	A	C	20	12495731	0.0124683	0.00220977	1.7e-08	460443	27.3608
Oily fish intake	ukb-b-2209	rs6059844	G	A	20	33036482	0.0110001	0.00191451	9.20005e-09	460443	27.8562
Oily fish intake	ukb-b-2209	rs61882686	A	C	11	46390680	0.0197559	0.0034254	8e-09	460443	28.0251
Oily fish intake	ukb-b-2209	rs631490	C	G	11	111452040	-0.0151398	0.00210253	6.00067e-13	460443	43.5443
Oily fish intake	ukb-b-2209	rs6465487	G	A	7	95760694	-0.0123535	0.00195628	2.69998e-10	460443	33.7256
Oily fish intake	ukb-b-2209	rs703987	C	G	10	80939219	0.0111218	0.00197362	1.7e-08	460443	26.972
Oily fish intake	ukb-b-2209	rs7243428	G	A	18	35156177	-0.0129784	0.00229212	1.5e-08	460443	27.0192
Oily fish intake	ukb-b-2209	rs7254235	G	A	19	22212505	-0.0106304	0.00194012	4.30002e-08	460443	25.3965
Oily fish intake	ukb-b-2209	rs75887709	G	A	19	37438329	-0.0159106	0.0028148	1.6e-08	460443	27.3736
Oily fish intake	ukb-b-2209	rs7683782	G	C	4	14935830	0.0144775	0.00257399	1.89998e-08	460443	26.8
Oily fish intake	ukb-b-2209	rs905575	G	C	3	147076253	0.0138824	0.00251917	3.59998e-08	460443	25.7428
Oily fish intake	ukb-b-2209	rs9301837	A	C	13	93477312	-0.0157428	0.00273045	8.10009e-09	460443	28.0157
Oily fish intake	ukb-b-2209	rs9597870	G	T	13	59412819	-0.0127449	0.00223046	1.09999e-08	460443	27.7347
Oily fish intake	ukb-b-2209	rs9606833	C	T	22	31750013	0.0169856	0.00223087	2.70023e-14	460443	48.959
Oily fish intake	ukb-b-2209	rs973526	T	C	1	72556393	-0.011507	0.00192962	2.5e-09	460443	30.4642
Oily fish intake	ukb-b-2209	rs9889161	T	G	16	51495068	-0.0133201	0.0020015	2.80027e-11	460443	37.5521
Beef intake	ukb-b-2862	rs10789340	G	A	1	72940273	-0.0137797	0.00176936	6.79986e-15	461053	40.9646
Beef intake	ukb-b-2862	rs10959890	C	T	9	11526198	-0.0126658	0.00209611	1.5e-09	461053	24.7385
Beef intake	ukb-b-2862	rs1105388	T	C	1	205308591	-0.0113754	0.00187563	1.29999e-09	461053	25.0655
Beef intake	ukb-b-2862	rs11878917	A	G	19	42588999	0.0150187	0.00274812	4.60002e-08	461053	20.3125
Beef intake	ukb-b-2862	rs132901	T	C	22	41797547	0.0139249	0.00209282	2.90001e-11	461053	29.906
Beef intake	ukb-b-2862	rs1470610	C	G	2	33866464	-0.0122159	0.00215779	1.5e-08	461053	21.7006
Beef intake	ukb-b-2862	rs4676964	T	C	3	71034748	0.0133533	0.00172438	9.60064e-15	461053	41.0903
Beef intake	ukb-b-2862	rs62169335	T	C	2	147946069	-0.00968628	0.00173523	2.39999e-08	461053	21.4681
Beef intake	ukb-b-2862	rs62396185	C	G	6	26180634	-0.0148447	0.00195102	2.80027e-14	461053	39.1044
Beef intake	ukb-b-2862	rs7791463	A	G	7	97819047	0.00954846	0.00171063	2.39999e-08	461053	20.917
Beef intake	ukb-b-2862	rs784251	T	C	18	53412903	-0.0103387	0.00171651	1.7e-09	461053	24.5926
Beef intake	ukb-b-2862	rs79809011	A	G	8	10126532	-0.0280593	0.00508482	3.40001e-08	461053	20.762
Fresh fruit intake	ukb-b-3881	rs10064431	C	T	5	92950673	-0.00757392	0.00122365	5.99998e-10	446462	12.7799
Fresh fruit intake	ukb-b-3881	rs10192394	T	C	2	146298007	-0.00766096	0.0012287	4.49997e-10	446462	13.0584
Fresh fruit intake	ukb-b-3881	rs10271924	T	C	7	153495206	-0.00704676	0.00125592	2e-08	446462	11.0827
Fresh fruit intake	ukb-b-3881	rs1051547	C	T	16	19279380	-0.00757523	0.00124161	1.09999e-09	446462	12.6162
Fresh fruit intake	ukb-b-3881	rs10838724	T	G	11	47527052	0.00901088	0.00128277	2.09991e-12	446462	16.8626
Fresh fruit intake	ukb-b-3881	rs11032362	A	G	11	33759092	0.0123929	0.00212339	5.30005e-09	446462	11.3415
Fresh fruit intake	ukb-b-3881	rs12536253	C	G	7	127595077	-0.00815943	0.00141599	8.30004e-09	446462	11.1172
Fresh fruit intake	ukb-b-3881	rs12641371	T	C	4	59882235	0.00791271	0.00123354	1.40001e-10	446462	13.7272
Fresh fruit intake	ukb-b-3881	rs12780952	A	G	10	107577033	0.00747457	0.00135361	3.40001e-08	446462	10.1955
Fresh fruit intake	ukb-b-3881	rs13072255	C	A	3	21038260	0.00898012	0.00122355	2.09991e-13	446462	17.9999
Fresh fruit intake	ukb-b-3881	rs1356292	T	C	3	185824903	0.00917471	0.00155324	3.50002e-09	446462	11.6816
Fresh fruit intake	ukb-b-3881	rs1375566	A	G	3	85642479	-0.00783382	0.001266	6.1e-10	446462	12.8101
Fresh fruit intake	ukb-b-3881	rs139042899	C	A	17	58443095	0.035995	0.00608106	3.2e-09	446462	15.373
Fresh fruit intake	ukb-b-3881	rs149449	A	G	5	95902093	0.00728855	0.00122061	2.39999e-09	446462	11.8534
Fresh fruit intake	ukb-b-3881	rs1620977	G	A	1	72729142	-0.0131742	0.00137761	1.10002e-21	446462	30.5107
Fresh fruit intake	ukb-b-3881	rs17049185	T	G	2	58072660	0.00804043	0.00139033	7.29995e-09	446462	11.3213
Fresh fruit intake	ukb-b-3881	rs1866823	A	G	8	57436577	0.00743079	0.0012406	2.1e-09	446462	12.2288
Fresh fruit intake	ukb-b-3881	rs2093654	G	A	9	5780121	0.00712915	0.00125874	1.5e-08	446462	10.7779
Fresh fruit intake	ukb-b-3881	rs2143081	A	G	6	50782834	0.00832073	0.00122891	1.29987e-11	446462	15.3577
Fresh fruit intake	ukb-b-3881	rs2790688	T	C	1	153992909	0.0114466	0.00169613	1.50003e-11	446462	15.2485
Fresh fruit intake	ukb-b-3881	rs2867113	A	G	2	651365	-0.0138606	0.00196025	1.50003e-12	446462	19.522
Fresh fruit intake	ukb-b-3881	rs329274	G	A	7	35078743	0.0068183	0.00122813	2.80001e-08	446462	10.3695
Fresh fruit intake	ukb-b-3881	rs4302893	A	G	9	1734863	0.00738857	0.00129959	1.29999e-08	446462	10.8464
Fresh fruit intake	ukb-b-3881	rs4953150	T	C	2	45157336	-0.00843921	0.00129268	6.59933e-11	446462	14.3531
Fresh fruit intake	ukb-b-3881	rs559734	C	G	1	97304868	0.00776806	0.00136078	1.09999e-08	446462	11.0531
Fresh fruit intake	ukb-b-3881	rs60452247	A	G	11	63981507	0.00796969	0.00126932	3.40001e-10	446462	13.1158
Fresh fruit intake	ukb-b-3881	rs62051554	A	G	16	72826387	0.0116118	0.00198143	4.60002e-09	446462	11.6502
Fresh fruit intake	ukb-b-3881	rs72974263	T	C	2	225447371	0.00738684	0.00131242	1.79999e-08	446462	10.572
Fresh fruit intake	ukb-b-3881	rs73455661	G	A	18	57968685	0.0102938	0.0013622	4.10015e-14	446462	19.0478
Fresh fruit intake	ukb-b-3881	rs739320	C	T	19	49261368	-0.00899731	0.00127708	1.9002e-12	446462	17.2631
Fresh fruit intake	ukb-b-3881	rs7818437	C	T	8	10209623	-0.00804815	0.00145251	2.99999e-08	446462	10.4255
Fresh fruit intake	ukb-b-3881	rs78537042	A	C	21	33068937	-0.0119259	0.00218432	4.79999e-08	446462	10.0669
Fresh fruit intake	ukb-b-3881	rs7982441	C	T	13	55924013	-0.00841258	0.00137614	9.80009e-10	446462	12.4008
Fresh fruit intake	ukb-b-3881	rs8095324	G	A	18	24131659	-0.00694613	0.00124903	2.69998e-08	446462	10.3741
Fresh fruit intake	ukb-b-3881	rs817223	C	T	2	104094008	-0.00726908	0.00122339	2.80001e-09	446462	11.7792
Fresh fruit intake	ukb-b-3881	rs862227	G	A	16	73602926	-0.0101452	0.00122398	1.10002e-16	446462	22.8139
Fresh fruit intake	ukb-b-3881	rs9517948	T	C	13	100650708	0.00695315	0.00123287	1.7e-08	446462	10.6904
Fresh fruit intake	ukb-b-3881	rs9919429	G	A	10	65313819	-0.00672322	0.00122289	3.79997e-08	446462	10.0827
Fresh fruit intake	ukb-b-3881	rs994270	G	C	6	51187787	0.0132585	0.00144389	4.19952e-20	446462	28.2306
Coffee intake	ukb-b-5237	rs1057868	T	C	7	75615006	0.0199509	0.00178517	5.40008e-29	428860	69.5788
Coffee intake	ukb-b-5237	rs117810762	A	G	10	135315795	0.0359086	0.00617871	6.19998e-09	428860	19.423
Coffee intake	ukb-b-5237	rs12514566	A	G	5	7391462	-0.0113972	0.00170562	2.39994e-11	428860	24.8987
Coffee intake	ukb-b-5237	rs12989746	T	G	2	49368391	0.01035	0.00186429	2.80001e-08	428860	17.225
Coffee intake	ukb-b-5237	rs13163336	A	C	5	87943710	0.0149472	0.00221005	1.29987e-11	428860	25.444
Coffee intake	ukb-b-5237	rs1338549	G	T	6	98312143	-0.00945121	0.0016218	5.60003e-09	428860	19.0666
Coffee intake	ukb-b-5237	rs13387939	A	C	2	637498	0.0165558	0.0021386	9.79941e-15	428860	33.4279
Coffee intake	ukb-b-5237	rs17842490	G	A	22	24870527	-0.0451683	0.00680848	3.29989e-11	428860	24.5786
Coffee intake	ukb-b-5237	rs1942965	C	T	18	55032486	-0.00890339	0.00161917	3.79997e-08	428860	16.9971
Coffee intake	ukb-b-5237	rs2465037	A	C	6	51179260	-0.0106317	0.00170743	4.79999e-10	428860	21.8495
Coffee intake	ukb-b-5237	rs34060476	G	A	7	73037956	0.0184292	0.00237033	7.50067e-15	428860	33.7766
Coffee intake	ukb-b-5237	rs4410790	C	T	7	17284577	0.039072	0.00167288	1.1995e-120	428860	304.704
Coffee intake	ukb-b-5237	rs442355	C	G	8	109128653	-0.0111372	0.00185374	1.89998e-09	428860	20.1827
Coffee intake	ukb-b-5237	rs4615895	A	G	1	96274668	0.0122025	0.00184972	4.19952e-11	428860	24.5168
Coffee intake	ukb-b-5237	rs476828	C	T	18	57852587	0.0173461	0.00189543	5.60015e-20	428860	46.7287
Coffee intake	ukb-b-5237	rs516636	A	C	1	177855517	0.0116767	0.00198419	4e-09	428860	19.3283
Coffee intake	ukb-b-5237	rs57918684	A	G	17	60150383	0.0128864	0.00223845	8.60003e-09	428860	18.6309
Coffee intake	ukb-b-5237	rs6062682	T	C	20	62891820	0.0103704	0.00163929	2.5e-10	428860	22.9461
Coffee intake	ukb-b-5237	rs6063085	C	A	20	45840459	0.0104106	0.00166919	4.49997e-10	428860	21.7528
Coffee intake	ukb-b-5237	rs61928609	C	A	12	11316437	-0.0147305	0.00217536	1.29987e-11	428860	25.6024
Coffee intake	ukb-b-5237	rs62064918	T	C	17	46155786	-0.0103075	0.00187872	4.09996e-08	428860	16.8358
Coffee intake	ukb-b-5237	rs630194	C	T	18	40950954	-0.0113533	0.00169853	2.29985e-11	428860	24.9286
Coffee intake	ukb-b-5237	rs6469262	C	T	8	110443480	-0.00915347	0.00162895	1.89998e-08	428860	17.6636
Coffee intake	ukb-b-5237	rs73075167	T	A	7	17570479	-0.0160639	0.00244429	5.00035e-11	428860	24.8997
Coffee intake	ukb-b-5237	rs75347775	A	G	19	18495908	0.0104504	0.00187898	2.69998e-08	428860	17.3052
Coffee intake	ukb-b-5237	rs7811609	T	C	7	32930597	0.00913864	0.00166468	4e-08	428860	16.7848
Coffee intake	ukb-b-5237	rs9398171	T	C	6	108983527	0.0108577	0.00177995	1.09999e-09	428860	20.7935
Pork intake	ukb-b-5640	rs10972033	T	G	9	34269732	0.00897557	0.00147851	1.29999e-09	460162	18.3954
Pork intake	ukb-b-5640	rs11211124	C	T	1	45962409	-0.00995273	0.00175408	1.40001e-08	460162	16.1754
Pork intake	ukb-b-5640	rs12721051	G	C	19	45422160	-0.0123637	0.00188666	5.60015e-11	460162	21.5113
Pork intake	ukb-b-5640	rs1355171	A	C	9	15681694	-0.0109832	0.001477	1e-13	460162	27.7426
Pork intake	ukb-b-5640	rs254152	G	C	5	115641827	-0.0104266	0.00174217	2.19999e-09	460162	17.9864
Pork intake	ukb-b-5640	rs34161520	G	C	10	125127645	0.0115919	0.0020206	9.59997e-09	460162	16.6533
Pork intake	ukb-b-5640	rs36124222	C	T	18	74196202	0.00840935	0.00150083	2.1e-08	460162	15.9811
Pork intake	ukb-b-5640	rs7641973	A	G	3	81910489	0.00844615	0.00154097	4.20001e-08	460162	15.0021
Pork intake	ukb-b-5640	rs9973426	G	A	2	155751852	0.0110847	0.00193678	1e-08	460162	16.4437
Tea intake	ukb-b-6066	rs10752269	A	G	10	12692902	-0.0128727	0.00211975	1.29999e-09	447485	37.073
Tea intake	ukb-b-6066	rs11164870	G	C	1	93552187	-0.0119604	0.00218232	4.20001e-08	447485	30.6085
Tea intake	ukb-b-6066	rs1156588	G	A	2	58515375	-0.015454	0.00260325	2.90001e-09	447485	35.4713
Tea intake	ukb-b-6066	rs11587444	G	A	1	150722844	0.0140328	0.00217078	1e-10	447485	42.0627
Tea intake	ukb-b-6066	rs13282783	T	C	8	22088975	-0.0135837	0.00235432	7.90005e-09	447485	33.7169
Tea intake	ukb-b-6066	rs132904	C	G	22	41798896	0.0166007	0.00255257	7.8001e-11	447485	42.5129
Tea intake	ukb-b-6066	rs141071726	A	G	7	17558580	0.0407321	0.00681204	2.19999e-09	447485	38.6083
Tea intake	ukb-b-6066	rs1453548	A	T	11	59192089	-0.0133414	0.00224973	2.99999e-09	447485	35.4941
Tea intake	ukb-b-6066	rs1481012	G	A	4	89039082	-0.0262435	0.00335608	5.30029e-15	447485	61.4113
Tea intake	ukb-b-6066	rs17245213	A	G	11	1679769	-0.0146481	0.00260905	2e-08	447485	31.6417
Tea intake	ukb-b-6066	rs17685	A	G	7	75616105	0.0230655	0.00236195	1.59993e-22	447485	95.4855
Tea intake	ukb-b-6066	rs2273447	T	A	20	62900120	0.0174715	0.00263421	3.29989e-11	447485	44.332
Tea intake	ukb-b-6066	rs2279844	A	G	17	40819809	-0.0119879	0.00218318	4e-08	447485	30.2835
Tea intake	ukb-b-6066	rs2351187	A	G	10	86850616	0.0129023	0.0022823	1.6e-08	447485	32.3641
Tea intake	ukb-b-6066	rs2478875	G	A	6	51283110	0.0218943	0.00261129	5.10035e-17	447485	70.8745
Tea intake	ukb-b-6066	rs34619	A	G	5	60465365	0.0117117	0.0021375	4.30002e-08	447485	30.1052
Tea intake	ukb-b-6066	rs4410790	C	T	7	17284577	0.0405506	0.00219507	3.40017e-76	447485	342.831
Tea intake	ukb-b-6066	rs4808193	C	T	19	19410622	0.0151149	0.0022472	1.69981e-11	447485	45.576
Tea intake	ukb-b-6066	rs4817505	C	T	21	34343828	0.015068	0.0021746	4.19952e-12	447485	48.3449
Tea intake	ukb-b-6066	rs56348300	G	C	9	7054124	0.0158824	0.00273191	6.1e-09	447485	33.9867
Tea intake	ukb-b-6066	rs57631352	G	A	19	4338173	-0.0131035	0.00232117	1.7e-08	447485	32.0778
Tea intake	ukb-b-6066	rs6829	T	C	13	111531264	-0.0119163	0.00216546	3.69999e-08	447485	30.598
Tea intake	ukb-b-6066	rs713598	G	C	7	141673345	0.0133969	0.00215659	5.19996e-10	447485	38.6251
Tea intake	ukb-b-6066	rs7757102	G	A	6	137222671	-0.0118039	0.00213302	3.09999e-08	447485	30.7934
Tea intake	ukb-b-6066	rs9302428	G	C	16	24717600	0.0122457	0.00220122	2.59998e-08	447485	31.0788
Tea intake	ukb-b-6066	rs9648476	A	G	7	39293033	0.0125013	0.00218542	1.09999e-08	447485	32.8548
Tea intake	ukb-b-6066	rs977474	T	C	12	11284772	0.0217813	0.00285559	2.39994e-14	447485	58.8623
Processed meat intake	ukb-b-6324	rs10454812	C	A	5	52800358	-0.0199599	0.00344207	6.69993e-09	461981	34.0212
Processed meat intake	ukb-b-6324	rs11887120	T	C	2	25485735	0.0119621	0.00216043	3.09999e-08	461981	31.6708
Processed meat intake	ukb-b-6324	rs11894162	T	C	2	107197420	0.0120489	0.00210698	1.09999e-08	461981	33.2343
Processed meat intake	ukb-b-6324	rs1422192	A	G	5	87959023	0.0169681	0.00287128	3.40001e-09	461981	35.4071
Processed meat intake	ukb-b-6324	rs2029401	G	A	5	92891029	0.0146312	0.0021292	6.29941e-12	461981	47.9833
Processed meat intake	ukb-b-6324	rs203319	T	C	22	41914593	-0.016423	0.00260186	2.80001e-10	461981	40.5581
Processed meat intake	ukb-b-6324	rs2873054	C	A	3	81888255	0.0139958	0.00218986	1.6e-10	461981	41.3542
Processed meat intake	ukb-b-6324	rs34241936	G	A	17	74065908	0.0328367	0.00575337	1.09999e-08	461981	35.8407
Processed meat intake	ukb-b-6324	rs3762621	T	C	2	173306140	-0.0149895	0.00271965	3.59998e-08	461981	31.0998
Processed meat intake	ukb-b-6324	rs4778053	G	C	15	93424341	0.0164667	0.00289872	1.29999e-08	461981	33.0217
Processed meat intake	ukb-b-6324	rs6010651	C	A	20	62418243	-0.0124059	0.00216796	1.09999e-08	461981	33.4863
Processed meat intake	ukb-b-6324	rs6484504	C	T	11	31424823	0.0154728	0.0023479	4.40048e-11	461981	44.1443
Processed meat intake	ukb-b-6324	rs6765179	A	G	3	25276416	-0.0127603	0.00226606	1.79999e-08	461981	32.1803
Processed meat intake	ukb-b-6324	rs6786550	C	T	3	62560523	0.0121871	0.00217408	2.1e-08	461981	31.8074
Processed meat intake	ukb-b-6324	rs6961970	A	C	7	113901132	-0.0140142	0.00244137	9.49992e-09	461981	33.5406
Processed meat intake	ukb-b-6324	rs7531118	C	T	1	72837239	-0.0140719	0.00211347	2.80027e-11	461981	45.5673
Processed meat intake	ukb-b-6324	rs77165542	T	C	2	430975	0.0338786	0.00572502	3.29997e-09	461981	36.3095
Processed meat intake	ukb-b-6324	rs8096167	C	T	18	34800257	-0.0145937	0.00267084	4.70002e-08	461981	30.6025
Poultry intake	ukb-b-8006	rs2426440	G	A	20	50999841	0.0112177	0.00205323	4.70002e-08	461900	22.7736
Poultry intake	ukb-b-8006	rs2565017	A	G	18	21070280	0.0109515	0.00188211	5.89997e-09	461900	25.9048
Poultry intake	ukb-b-8006	rs2965200	A	G	19	19476365	-0.0104197	0.00190089	4.20001e-08	461900	23.1092
Poultry intake	ukb-b-8006	rs9923768	A	G	16	6163838	0.0105123	0.00185899	1.6e-08	461900	24.532
Poultry intake	ukb-b-8006	rs9997448	T	C	4	140870515	-0.0104646	0.00188288	2.69998e-08	461900	23.5621
Cooked vegetable intake	ukb-b-8089	rs10161952	C	A	13	59474383	-0.0095798	0.00168589	1.29999e-08	448651	17.6999
Cooked vegetable intake	ukb-b-8089	rs11138705	C	G	9	83121545	0.0103715	0.00183004	1.40001e-08	448651	17.7456
Cooked vegetable intake	ukb-b-8089	rs12550717	A	G	8	10266706	0.00918737	0.00161897	1.40001e-08	448651	17.7025
Cooked vegetable intake	ukb-b-8089	rs1816263	C	T	5	141217079	0.00958122	0.00174063	3.69999e-08	448651	16.6136
Cooked vegetable intake	ukb-b-8089	rs2052063	T	C	10	118040352	-0.00945755	0.0015679	1.6e-09	448651	20.0454
Cooked vegetable intake	ukb-b-8089	rs2102738	C	A	2	172525884	-0.0121578	0.00208302	5.30005e-09	448651	18.9247
Cooked vegetable intake	ukb-b-8089	rs2252508	G	A	1	153913770	0.0091021	0.00156216	5.69994e-09	448651	18.5567
Cooked vegetable intake	ukb-b-8089	rs2844672	A	G	6	31005139	-0.00964215	0.00160923	2.1e-09	448651	19.5712
Cooked vegetable intake	ukb-b-8089	rs28450747	A	G	4	42137653	-0.0101604	0.0018547	4.30002e-08	448651	16.5336
Cooked vegetable intake	ukb-b-8089	rs34155012	T	C	22	48977215	0.0105584	0.00192208	3.89996e-08	448651	17.5742
Cooked vegetable intake	ukb-b-8089	rs349062	C	G	11	84788804	-0.00890406	0.00159767	2.5e-08	448651	16.9673
Cooked vegetable intake	ukb-b-8089	rs4851029	G	T	2	104159785	0.0101744	0.00156423	7.8001e-11	448651	23.1554
Salt added to food	ukb-b-8121	rs10140751	T	G	14	26985560	-0.0112745	0.00204674	3.59998e-08	462630	21.8135
Salt added to food	ukb-b-8121	rs1045411	T	C	13	31033232	-0.0150663	0.0019926	4.00037e-14	462630	41.2356
Salt added to food	ukb-b-8121	rs10736951	C	G	10	281710	-0.0113624	0.001843	7.00003e-10	462630	27.6708
Salt added to food	ukb-b-8121	rs10883796	A	G	10	104655315	0.0114406	0.00193424	3.29997e-09	462630	25.1561
Salt added to food	ukb-b-8121	rs10971930	C	T	9	34116083	0.0155012	0.00264358	4.49997e-09	462630	24.7202
Salt added to food	ukb-b-8121	rs11022746	G	T	11	2442707	0.0118271	0.0019132	6.29999e-10	462630	28.0737
Salt added to food	ukb-b-8121	rs11075194	G	A	16	13515170	-0.00981656	0.00178742	4e-08	462630	21.8006
Salt added to food	ukb-b-8121	rs11082431	T	C	18	42781374	0.0105645	0.00192067	3.79997e-08	462630	21.7653
Salt added to food	ukb-b-8121	rs11126666	A	G	2	26928811	-0.0119879	0.00201908	2.90001e-09	462630	25.2986
Salt added to food	ukb-b-8121	rs11761254	T	C	7	1858651	-0.0176809	0.00254593	3.80014e-12	462630	34.196
Salt added to food	ukb-b-8121	rs12094804	G	A	1	201733115	0.0205059	0.00365579	2e-08	462630	22.5436
Salt added to food	ukb-b-8121	rs12501838	T	A	4	54972890	0.0146672	0.0020816	1.80011e-12	462630	35.6448
Salt added to food	ukb-b-8121	rs12563932	C	A	1	163859836	-0.0284929	0.00520996	4.49997e-08	462630	21.4911
Salt added to food	ukb-b-8121	rs12579997	C	G	12	110046112	0.0160311	0.00234785	8.60003e-12	462630	33.6256
Salt added to food	ukb-b-8121	rs12658060	C	T	5	51375189	-0.0274145	0.00211762	2.49977e-38	462630	120.51
Salt added to food	ukb-b-8121	rs12789951	T	C	11	99719509	-0.0117174	0.00179694	7.00003e-11	462630	30.7554
Salt added to food	ukb-b-8121	rs12988960	C	G	2	164378068	0.014981	0.00189646	2.80027e-15	462630	44.8857
Salt added to food	ukb-b-8121	rs13131880	C	T	4	178963783	-0.0126193	0.00212752	2.99999e-09	462630	25.3197
Salt added to food	ukb-b-8121	rs1726866	A	G	7	141672705	0.0265437	0.00176998	7.70016e-51	462630	161.265
Salt added to food	ukb-b-8121	rs1728779	G	A	16	68567500	0.00987078	0.0017892	3.50002e-08	462630	22.1703
Salt added to food	ukb-b-8121	rs1895951	C	T	12	108268689	-0.0116911	0.00214215	4.79999e-08	462630	21.7587
Salt added to food	ukb-b-8121	rs2263636	C	A	2	63495365	0.0112558	0.00196454	1e-08	462630	23.6849
Salt added to food	ukb-b-8121	rs2457427	C	T	8	22746069	-0.0165822	0.00256949	1.09999e-10	462630	29.9236
Salt added to food	ukb-b-8121	rs2521501	T	A	15	91437388	-0.0113954	0.00190039	2e-09	462630	26.2357
Salt added to food	ukb-b-8121	rs2547040	C	G	16	24736408	-0.0127081	0.00222943	1.2e-08	462630	23.4504
Salt added to food	ukb-b-8121	rs264932	G	A	2	104288396	-0.0104199	0.0018018	7.29995e-09	462630	23.9896
Salt added to food	ukb-b-8121	rs2693687	T	C	14	99672917	0.0116279	0.00182047	1.7e-10	462630	29.8648
Salt added to food	ukb-b-8121	rs2736748	G	A	3	60815608	0.0280118	0.00215956	1.80011e-38	462630	120.816
Salt added to food	ukb-b-8121	rs2835623	T	C	21	38511531	0.0226771	0.00414363	4.39997e-08	462630	21.5975
Salt added to food	ukb-b-8121	rs2852348	G	A	18	37189171	-0.0131167	0.0017774	1.59993e-13	462630	39.5289
Salt added to food	ukb-b-8121	rs2899345	C	T	22	41815609	0.00988666	0.001773	2.5e-08	462630	22.6095
Salt added to food	ukb-b-8121	rs324018	G	T	12	57487729	0.0100101	0.00181156	3.29997e-08	462630	21.9843
Salt added to food	ukb-b-8121	rs33137	T	C	5	158064276	-0.0120839	0.00177315	9.3994e-12	462630	33.774
Salt added to food	ukb-b-8121	rs34906832	G	A	4	101738082	0.0150976	0.00253007	2.39999e-09	462630	25.5297
Salt added to food	ukb-b-8121	rs35099536	C	A	6	9516653	0.0259587	0.00320749	5.79963e-16	462630	48.2949
Salt added to food	ukb-b-8121	rs35271178	T	C	11	17411020	0.010244	0.00179093	1.09999e-08	462630	23.5146
Salt added to food	ukb-b-8121	rs35702851	C	G	11	841284	0.0121964	0.00219059	2.59998e-08	462630	22.3671
Salt added to food	ukb-b-8121	rs3890316	A	G	4	94242898	-0.0113326	0.00204164	2.80001e-08	462630	22.2787
Salt added to food	ukb-b-8121	rs400750	G	T	3	18634962	0.016712	0.00181467	3.29989e-20	462630	61.0919
Salt added to food	ukb-b-8121	rs4235642	G	A	5	103818412	0.0122937	0.00181648	1.29987e-11	462630	32.9379
Salt added to food	ukb-b-8121	rs4236065	C	T	6	12167286	-0.0111709	0.0020305	3.79997e-08	462630	21.9859
Salt added to food	ukb-b-8121	rs4595499	T	C	10	62792589	-0.0172775	0.00180773	1.20005e-21	462630	65.8311
Salt added to food	ukb-b-8121	rs4799949	T	C	18	35155910	-0.0109799	0.00187206	4.49997e-09	462630	24.7688
Salt added to food	ukb-b-8121	rs4912891	C	T	5	142402117	0.0106552	0.00192298	2.99999e-08	462630	22.3952
Salt added to food	ukb-b-8121	rs491907	G	A	15	50908697	0.0109863	0.00176296	4.60002e-10	462630	27.9061
Salt added to food	ukb-b-8121	rs4948275	T	C	10	63136622	0.0127146	0.00177265	7.39946e-13	462630	37.3482
Salt added to food	ukb-b-8121	rs4981196	C	A	14	33985724	-0.0114561	0.00182248	3.29997e-10	462630	28.1172
Salt added to food	ukb-b-8121	rs526210	A	G	4	90131593	0.010095	0.00181871	2.80001e-08	462630	23.4009
Salt added to food	ukb-b-8121	rs528301	A	G	2	45154908	0.0152609	0.00177008	6.59933e-18	462630	53.2298
Salt added to food	ukb-b-8121	rs55897719	A	C	2	212590841	0.0135021	0.001896	1.10002e-12	462630	36.5127
Salt added to food	ukb-b-8121	rs586716	A	G	9	22488678	0.0143673	0.00179338	1.10002e-15	462630	46.362
Salt added to food	ukb-b-8121	rs667128	T	C	12	10961174	0.0154255	0.00265228	5.99998e-09	462630	24.3424
Salt added to food	ukb-b-8121	rs6776248	C	T	3	33420650	0.0113408	0.00199794	1.40001e-08	462630	23.0875
Salt added to food	ukb-b-8121	rs6780346	T	C	3	85593584	-0.0168372	0.00181724	1.9002e-20	462630	61.7436
Salt added to food	ukb-b-8121	rs6804929	A	G	3	119833578	0.0167058	0.0028892	7.39997e-09	462630	24.2711
Salt added to food	ukb-b-8121	rs6887291	G	T	5	106438742	0.0126757	0.00183649	5.10035e-12	462630	34.4138
Salt added to food	ukb-b-8121	rs6987313	C	T	8	71570989	0.00990698	0.00176579	2e-08	462630	22.6673
Salt added to food	ukb-b-8121	rs7021360	A	C	9	11592801	-0.0101193	0.00181012	2.30001e-08	462630	22.504
Salt added to food	ukb-b-8121	rs7110845	G	A	11	120175749	-0.0115376	0.00178627	1.09999e-10	462630	30.0215
Salt added to food	ukb-b-8121	rs72807804	T	C	16	82861212	0.0120641	0.00213899	1.7e-08	462630	23.0174
Salt added to food	ukb-b-8121	rs73040343	G	A	3	18466059	-0.0103509	0.00181415	1.2e-08	462630	23.3908
Salt added to food	ukb-b-8121	rs7581335	T	A	2	143958864	0.014931	0.00253318	3.79997e-09	462630	24.9133
Salt added to food	ukb-b-8121	rs7591518	C	T	2	145632077	-0.0207723	0.00192978	5.10035e-27	462630	83.6069
Salt added to food	ukb-b-8121	rs7670308	A	G	4	67230580	-0.0116397	0.00180121	1e-10	462630	30.3074
Salt added to food	ukb-b-8121	rs7673170	A	G	4	18251259	-0.0125967	0.00180133	2.70023e-12	462630	35.0966
Salt added to food	ukb-b-8121	rs7927679	T	C	11	126757949	0.0149539	0.00176398	2.29985e-17	462630	51.7287
Salt added to food	ukb-b-8121	rs7982263	C	T	13	80061074	0.0106084	0.0017875	2.90001e-09	462630	25.3332
Salt added to food	ukb-b-8121	rs8022455	C	T	14	98883534	-0.0111417	0.00177399	3.40001e-10	462630	28.4625
Salt added to food	ukb-b-8121	rs8040685	T	C	15	54936197	-0.0154071	0.00275814	2.30001e-08	462630	22.445
Salt added to food	ukb-b-8121	rs8097544	G	A	18	1839564	0.0140302	0.00251279	2.39999e-08	462630	22.6284
Salt added to food	ukb-b-8121	rs868720	C	G	5	116566836	0.0159938	0.00192468	9.60064e-17	462630	50.2177
Salt added to food	ukb-b-8121	rs9317406	T	C	13	64819020	-0.0107015	0.00182384	4.39997e-09	462630	24.8656
Salt added to food	ukb-b-8121	rs9569747	G	T	13	58370948	-0.0125594	0.00193552	8.60003e-11	462630	30.5382
Salt added to food	ukb-b-8121	rs9611875	G	A	22	43153807	0.0662007	0.00451868	1.29987e-48	462630	154.329
Salt added to food	ukb-b-8121	rs9667150	A	G	11	31010455	0.012589	0.0017806	1.50003e-12	462630	36.1426
Salt added to food	ukb-b-8121	rs9835772	T	A	3	85766025	0.0114509	0.0020521	2.39999e-08	462630	22.3598

## Sheet: S7
Table S7. Results from Two Sample Mendelian randomization analyses of relationships between 17 diet patterns on DR.
Exposure	ID	Method	No. of SNP	Beta	SE	P-value	Lower 95%CI	Upper 95%CI	OR	Lower 95%CI of OR	Upper 95%CI of OR	P-value FDR
Bread intake	ukb-b-11348	Inverse variance weighted	21	-0.0264912	0.216439	0.902586	-0.450711	0.397729	0.973857	0.637175	1.48844	0.988639
Bread intake	ukb-b-11348	MR Egger	21	1.67244	0.95062	0.0946174	-0.190774	3.53566	5.32515	0.82632	34.3175	0.882189
Bread intake	ukb-b-11348	Weighted median	21	0.0394023	0.291654	0.892533	-0.532239	0.611044	1.04019	0.587289	1.84235	0.998214
Bread intake	ukb-b-11348	Weighted mode	21	0.148988	0.43605	0.736158	-0.70567	1.00365	1.16066	0.493778	2.72821	0.922359
Bread intake	ukb-b-11348	Bayesian Weighted Mendelian Randomization	21	-0.0291699	0.220105	0.894567	-0.460575	0.402235	0.971251	0.630921	1.49516	0.988569
Lamb/mutton intake	ukb-b-14179	Inverse variance weighted	24	-0.334569	0.297416	0.260624	-0.917504	0.248367	0.715647	0.399515	1.28193	0.697987
Lamb/mutton intake	ukb-b-14179	MR Egger	24	-0.621484	1.4638	0.675275	-3.49054	2.24757	0.537147	0.0304844	9.46473	0.948235
Lamb/mutton intake	ukb-b-14179	Weighted median	24	-0.416196	0.408381	0.308138	-1.21662	0.38423	0.659551	0.296229	1.46848	0.889246
Lamb/mutton intake	ukb-b-14179	Weighted mode	24	-0.616969	0.688371	0.379392	-1.96618	0.732239	0.539577	0.139991	2.07973	0.922359
Lamb/mutton intake	ukb-b-14179	Bayesian Weighted Mendelian Randomization	24	-0.341303	0.304168	0.261825	-0.937472	0.254866	0.710843	0.391617	1.29029	0.667858
Cheese intake	ukb-b-1489	Inverse variance weighted	45	-0.298582	0.140759	0.033902	-0.574469	-0.0226952	0.741869	0.563004	0.97756	0.238391
Cheese intake	ukb-b-1489	MR Egger	45	-1.13932	0.563352	0.0493831	-2.24349	-0.0351544	0.320035	0.106087	0.965456	0.783639
Cheese intake	ukb-b-1489	Weighted median	45	-0.332804	0.207887	0.109401	-0.740262	0.0746543	0.716911	0.476989	1.07751	0.619941
Cheese intake	ukb-b-1489	Weighted mode	45	-0.830655	0.422978	0.0558883	-1.65969	-0.00161733	0.435764	0.190198	0.998384	0.922359
Cheese intake	ukb-b-1489	Bayesian Weighted Mendelian Randomization	45	-0.303917	0.146062	0.0374578	-0.590198	-0.0176353	0.737922	0.554217	0.982519	0.238794
Cereal intake	ukb-b-15926	Inverse variance weighted	27	-0.417834	0.200744	0.0373947	-0.811292	-0.024376	0.658471	0.444283	0.975919	0.238391
Cereal intake	ukb-b-15926	MR Egger	27	-0.292014	0.829816	0.727861	-1.91845	1.33442	0.746758	0.146834	3.79781	0.948235
Cereal intake	ukb-b-15926	Weighted median	27	-0.455506	0.278831	0.102337	-1.00202	0.0910025	0.634127	0.367139	1.09527	0.619941
Cereal intake	ukb-b-15926	Weighted mode	27	-0.553626	0.48996	0.268818	-1.51395	0.406695	0.574862	0.22004	1.50185	0.922359
Cereal intake	ukb-b-15926	Bayesian Weighted Mendelian Randomization	27	-0.427324	0.205101	0.0372081	-0.829322	-0.0253247	0.652252	0.436345	0.974993	0.238794
Dried fruit intake	ukb-b-16576	Inverse variance weighted	24	-0.271139	0.242667	0.263853	-0.746767	0.204488	0.76251	0.473896	1.2269	0.697987
Dried fruit intake	ukb-b-16576	MR Egger	24	-0.761346	1.31475	0.568417	-3.33825	1.81556	0.467037	0.035499	6.14451	0.948235
Dried fruit intake	ukb-b-16576	Weighted median	24	-0.0626902	0.34656	0.856452	-0.741949	0.616568	0.939234	0.476185	1.85256	0.998214
Dried fruit intake	ukb-b-16576	Weighted mode	24	0.16688	0.595656	0.781858	-1.00061	1.33437	1.18161	0.367657	3.79759	0.922359
Dried fruit intake	ukb-b-16576	Bayesian Weighted Mendelian Randomization	24	-0.276381	0.248673	0.266385	-0.76378	0.211018	0.758524	0.465902	1.23493	0.667858
Non-oily fish intake	ukb-b-17627	Inverse variance weighted	5	-0.379164	0.585452	0.517215	-1.52665	0.768322	0.684433	0.217262	2.15614	0.718974
Non-oily fish intake	ukb-b-17627	MR Egger	5	3.27559	3.01425	0.356682	-2.63235	9.18353	26.4588	0.0719093	9735.45	0.948235
Non-oily fish intake	ukb-b-17627	Weighted median	5	-0.0210895	0.713963	0.976435	-1.42046	1.37828	0.979131	0.241604	3.96806	0.998214
Non-oily fish intake	ukb-b-17627	Weighted mode	5	0.419988	1.12437	0.727707	-1.78378	2.62375	1.52194	0.168002	13.7874	0.922359
Non-oily fish intake	ukb-b-17627	Bayesian Weighted Mendelian Randomization	5	-0.389259	0.612318	0.524963	-1.5894	0.810885	0.677558	0.204047	2.2499	0.708505
Salad / raw vegetable intake	ukb-b-1996	Inverse variance weighted	10	1.04027	0.481135	0.0306088	0.0972478	1.9833	2.82999	1.10213	7.26667	0.238391
Salad / raw vegetable intake	ukb-b-1996	MR Egger	10	2.45104	2.12183	0.281361	-1.70774	6.60983	11.6004	0.181274	742.355	0.948235
Salad / raw vegetable intake	ukb-b-1996	Weighted median	10	1.06223	0.60358	0.0784283	-0.120789	2.24524	2.89281	0.886221	9.44272	0.619941
Salad / raw vegetable intake	ukb-b-1996	Weighted mode	10	0.770368	0.857985	0.392636	-0.911283	2.45202	2.16056	0.402008	11.6118	0.922359
Salad / raw vegetable intake	ukb-b-1996	Bayesian Weighted Mendelian Randomization	10	1.05079	0.494561	0.0336129	0.0814469	2.02013	2.8599	1.08486	7.53927	0.238794
Oily fish intake	ukb-b-2209	Inverse variance weighted	42	-0.24108	0.161931	0.136543	-0.558464	0.0763034	0.785778	0.572087	1.07929	0.535668
Oily fish intake	ukb-b-2209	MR Egger	42	-1.38394	0.625101	0.0325971	-2.60913	-0.158737	0.25059	0.0735982	0.853221	0.783639
Oily fish intake	ukb-b-2209	Weighted median	42	-0.210789	0.236004	0.371773	-0.673357	0.251779	0.809945	0.509994	1.28631	0.889246
Oily fish intake	ukb-b-2209	Weighted mode	42	0.0964415	0.511658	0.851424	-0.906409	1.09929	1.10125	0.403972	3.00204	0.922359
Oily fish intake	ukb-b-2209	Bayesian Weighted Mendelian Randomization	42	-0.245493	0.165531	0.138058	-0.569933	0.0789476	0.782319	0.565563	1.08215	0.54161
Beef intake	ukb-b-2862	Inverse variance weighted	12	0.00102334	0.351871	0.99768	-0.688643	0.69069	1.00102	0.502257	1.99509	0.99768
Beef intake	ukb-b-2862	MR Egger	12	-0.770197	2.10074	0.721533	-4.88765	3.34726	0.462922	0.00753909	28.4247	0.948235
Beef intake	ukb-b-2862	Weighted median	12	0.284755	0.477824	0.551214	-0.65178	1.22129	1.32944	0.521117	3.39156	0.889246
Beef intake	ukb-b-2862	Weighted mode	12	0.62689	0.774959	0.435701	-0.89203	2.14581	1.87178	0.409823	8.54896	0.922359
Beef intake	ukb-b-2862	Bayesian Weighted Mendelian Randomization	12	-0.00742562	0.371109	0.984036	-0.7348	0.719949	0.992602	0.479601	2.05433	0.999992
Fresh fruit intake	ukb-b-3881	Inverse variance weighted	39	1.00596	0.26657	0.000160844	0.483478	1.52843	2.73452	1.6217	4.61094	0.00820306
Fresh fruit intake	ukb-b-3881	MR Egger	39	2.09526	1.08634	0.0614619	-0.0339612	4.22448	8.12754	0.966609	68.3387	0.783639
Fresh fruit intake	ukb-b-3881	Weighted median	39	1.01326	0.354713	0.00428236	0.318027	1.7085	2.75458	1.37441	5.52068	0.1092
Fresh fruit intake	ukb-b-3881	Weighted mode	39	0.902862	0.712823	0.213007	-0.494271	2.3	2.46665	0.610016	9.97413	0.922359
Fresh fruit intake	ukb-b-3881	Bayesian Weighted Mendelian Randomization	39	1.03145	0.274672	0.000173189	0.493097	1.56981	2.80514	1.63738	4.80575	0.00883262
Coffee intake	ukb-b-5237	Inverse variance weighted	27	0.173664	0.19879	0.382333	-0.215964	0.563292	1.18966	0.805764	1.75645	0.697987
Coffee intake	ukb-b-5237	MR Egger	27	0.334341	0.443776	0.458246	-0.53546	1.20414	1.39702	0.5854	3.3339	0.948235
Coffee intake	ukb-b-5237	Weighted median	27	0.136973	0.301111	0.649186	-0.453204	0.727151	1.1468	0.635588	2.06918	0.91968
Coffee intake	ukb-b-5237	Weighted mode	27	0.198755	0.297441	0.509886	-0.38423	0.78174	1.21988	0.680975	2.18527	0.922359
Coffee intake	ukb-b-5237	Bayesian Weighted Mendelian Randomization	27	0.175401	0.20127	0.383497	-0.219088	0.56989	1.19172	0.803251	1.76807	0.667858
Pork intake	ukb-b-5640	Inverse variance weighted	9	-0.0456742	0.482704	0.924615	-0.991775	0.900426	0.955353	0.370918	2.46065	0.988639
Pork intake	ukb-b-5640	MR Egger	9	-1.77556	3.76199	0.651305	-9.14906	5.59795	0.169389	0.00010632	269.871	0.948235
Pork intake	ukb-b-5640	Weighted median	9	-0.0290448	0.616734	0.962438	-1.23784	1.17975	0.971373	0.290009	3.25357	0.998214
Pork intake	ukb-b-5640	Weighted mode	9	0.16024	0.805609	0.847299	-1.41875	1.73923	1.17379	0.242016	5.69298	0.922359
Pork intake	ukb-b-5640	Bayesian Weighted Mendelian Randomization	9	-0.0439223	0.494921	0.929284	-1.01397	0.926123	0.957028	0.362777	2.5247	0.988569
Tea intake	ukb-b-6066	Inverse variance weighted	27	0.179091	0.167218	0.284169	-0.148657	0.506838	1.19613	0.861865	1.66003	0.697987
Tea intake	ukb-b-6066	MR Egger	27	0.130649	0.445748	0.771865	-0.743017	1.00431	1.13957	0.475676	2.73004	0.948235
Tea intake	ukb-b-6066	Weighted median	27	0.207429	0.251245	0.409029	-0.285012	0.69987	1.23051	0.752005	2.01349	0.889246
Tea intake	ukb-b-6066	Weighted mode	27	0.226994	0.303507	0.46123	-0.367879	0.821867	1.25482	0.692201	2.27474	0.922359
Tea intake	ukb-b-6066	Bayesian Weighted Mendelian Randomization	27	0.179922	0.169533	0.288562	-0.152363	0.512207	1.19712	0.858677	1.66897	0.667858
Processed meat intake	ukb-b-6324	Inverse variance weighted	18	-0.0112706	0.243019	0.963009	-0.487587	0.465046	0.988793	0.614107	1.59209	0.99768
Processed meat intake	ukb-b-6324	MR Egger	18	-0.066039	1.20997	0.95715	-2.43758	2.3055	0.936094	0.087372	10.0292	0.976293
Processed meat intake	ukb-b-6324	Weighted median	18	0.188104	0.33262	0.57172	-0.463832	0.84004	1.20696	0.628869	2.31646	0.889246
Processed meat intake	ukb-b-6324	Weighted mode	18	0.584662	0.610179	0.351402	-0.61129	1.78061	1.79438	0.542651	5.93349	0.922359
Processed meat intake	ukb-b-6324	Bayesian Weighted Mendelian Randomization	18	-0.0108016	0.258803	0.966709	-0.518056	0.496453	0.989257	0.595677	1.64288	0.999992
Poultry intake	ukb-b-8006	Inverse variance weighted	5	-0.504838	0.577752	0.38223	-1.63723	0.627557	0.603604	0.194518	1.87303	0.697987
Poultry intake	ukb-b-8006	MR Egger	5	-12.9086	20.4542	0.572782	-52.9987	27.1816	2.47677e-06	9.61473e-24	6.3802e+11	0.948235
Poultry intake	ukb-b-8006	Weighted median	5	-0.216359	0.746738	0.772016	-1.67996	1.24725	0.805446	0.186381	3.48075	0.995863
Poultry intake	ukb-b-8006	Weighted mode	5	-0.010296	0.964292	0.991992	-1.90031	1.87972	0.989757	0.149523	6.55164	0.991992
Poultry intake	ukb-b-8006	Bayesian Weighted Mendelian Randomization	5	-0.514573	0.596827	0.388588	-1.68435	0.655208	0.597756	0.185564	1.92554	0.667858
Cooked vegetable intake	ukb-b-8089	Inverse variance weighted	12	-0.306239	0.422712	0.468782	-1.13476	0.522277	0.73621	0.321501	1.68586	0.703173
Cooked vegetable intake	ukb-b-8089	MR Egger	12	4.43756	5.36219	0.427225	-6.07234	14.9475	84.5684	0.00230577	3.1017e+06	0.948235
Cooked vegetable intake	ukb-b-8089	Weighted median	12	0.0348323	0.550029	0.949505	-1.04322	1.11289	1.03545	0.352317	3.04314	0.998214
Cooked vegetable intake	ukb-b-8089	Weighted mode	12	0.23382	0.939738	0.808089	-1.60807	2.07571	1.26342	0.200274	7.97018	0.922359
Cooked vegetable intake	ukb-b-8089	Bayesian Weighted Mendelian Randomization	12	-0.315848	0.4349	0.467684	-1.16825	0.536557	0.729171	0.31091	1.71011	0.681482
Salt added to food	ukb-b-8121	Inverse variance weighted	76	-0.0900322	0.119615	0.451639	-0.324477	0.144412	0.913902	0.722905	1.15536	0.697987
Salt added to food	ukb-b-8121	MR Egger	76	0.421625	0.377973	0.26825	-0.319202	1.16245	1.52444	0.726729	3.19776	0.948235
Salt added to food	ukb-b-8121	Weighted median	76	0.105941	0.179589	0.555253	-0.246054	0.457936	1.11176	0.78188	1.58081	0.889246
Salt added to food	ukb-b-8121	Weighted mode	76	0.217011	0.302504	0.475366	-0.375896	0.809918	1.24236	0.686674	2.24772	0.922359
Salt added to food	ukb-b-8121	Bayesian Weighted Mendelian Randomization	76	-0.0928932	0.121687	0.445238	-0.3314	0.145614	0.911291	0.717918	1.15675	0.667858

## Sheet: S8
Table S8. Results from Two Sample Mendelian randomization analyses of relationships between 17 diet patterns on DN.
Exposure	ID	Method	No. of SNP	Beta	SE	P-value	Lower 95%CI	Upper 95%CI	OR	Lower 95%CI of OR	Upper 95%CI of OR	P-value FDR
Bread intake	ukb-b-11348	Inverse variance weighted	21	-0.0527108	0.431065	0.902677	-0.897598	0.792176	0.948654	0.407548	2.2082	0.988639
Bread intake	ukb-b-11348	MR Egger	21	0.349918	1.89549	0.855495	-3.36524	4.06507	1.41895	0.0345538	58.2693	0.948235
Bread intake	ukb-b-11348	Weighted median	21	-0.0905755	0.625148	0.8848	-1.31587	1.13471	0.913405	0.268242	3.11028	0.998214
Bread intake	ukb-b-11348	Weighted mode	21	-0.148844	0.884839	0.868103	-1.88313	1.58544	0.861704	0.152113	4.88144	0.922359
Bread intake	ukb-b-11348	Bayesian Weighted Mendelian Randomization	21	-0.0572279	0.441252	0.896808	-0.922081	0.807626	0.944379	0.39769	2.24258	0.988569
Lamb/mutton intake	ukb-b-14179	Inverse variance weighted	24	0.0162106	0.592559	0.978175	-1.14521	1.17763	1.01634	0.318159	3.24666	0.99768
Lamb/mutton intake	ukb-b-14179	MR Egger	24	2.8619	2.91617	0.33707	-2.85379	8.5776	17.4948	0.0576253	5311.34	0.948235
Lamb/mutton intake	ukb-b-14179	Weighted median	24	-0.245816	0.797884	0.758018	-1.80967	1.31804	0.782066	0.163708	3.73608	0.995863
Lamb/mutton intake	ukb-b-14179	Weighted mode	24	-0.433078	1.29762	0.741593	-2.97641	2.11025	0.64851	0.0509755	8.25033	0.922359
Lamb/mutton intake	ukb-b-14179	Bayesian Weighted Mendelian Randomization	24	6.21455e-06	0.605289	0.999992	-1.18636	1.18637	1.00001	0.305331	3.27518	0.999992
Cheese intake	ukb-b-1489	Inverse variance weighted	45	-0.0656053	0.276913	0.812722	-0.608356	0.477145	0.9365	0.544245	1.61147	0.986876
Cheese intake	ukb-b-1489	MR Egger	45	-1.69567	1.12304	0.138383	-3.89682	0.505477	0.183476	0.0203064	1.65778	0.882189
Cheese intake	ukb-b-1489	Weighted median	45	-0.351761	0.381703	0.35676	-1.0999	0.396377	0.703448	0.332905	1.48643	0.889246
Cheese intake	ukb-b-1489	Weighted mode	45	-0.369363	0.702742	0.601804	-1.74674	1.00801	0.691175	0.174342	2.74015	0.922359
Cheese intake	ukb-b-1489	Bayesian Weighted Mendelian Randomization	45	-0.0567579	0.282887	0.840981	-0.611215	0.4977	0.944823	0.542691	1.64493	0.988569
Cereal intake	ukb-b-15926	Inverse variance weighted	27	-0.96672	0.399904	0.0156327	-1.75053	-0.182908	0.380329	0.173682	0.832845	0.166976
Cereal intake	ukb-b-15926	MR Egger	27	-2.64438	1.65319	0.122259	-5.88464	0.595874	0.0710491	0.00278184	1.81462	0.882189
Cereal intake	ukb-b-15926	Weighted median	27	-1.12047	0.552389	0.0425185	-2.20315	-0.0377887	0.326126	0.110454	0.962916	0.54211
Cereal intake	ukb-b-15926	Weighted mode	27	-1.34243	0.943197	0.166547	-3.19109	0.50624	0.261211	0.041127	1.65904	0.922359
Cereal intake	ukb-b-15926	Bayesian Weighted Mendelian Randomization	27	-0.984014	0.409175	0.016178	-1.786	-0.182031	0.373807	0.16763	0.833575	0.165016
Dried fruit intake	ukb-b-16576	Inverse variance weighted	24	0.0963064	0.483504	0.842118	-0.851361	1.04397	1.1011	0.426834	2.84048	0.988639
Dried fruit intake	ukb-b-16576	MR Egger	24	-3.27978	2.62277	0.224253	-8.4204	1.86084	0.0376366	0.000220327	6.42915	0.948235
Dried fruit intake	ukb-b-16576	Weighted median	24	-0.3048	0.64	0.633896	-1.5592	0.9496	0.737271	0.210304	2.58468	0.91968
Dried fruit intake	ukb-b-16576	Weighted mode	24	-0.637724	1.16488	0.589338	-2.92089	1.64545	0.528494	0.0538855	5.18332	0.922359
Dried fruit intake	ukb-b-16576	Bayesian Weighted Mendelian Randomization	24	0.099063	0.495296	0.841475	-0.871718	1.06984	1.10414	0.418232	2.91492	0.988569
Non-oily fish intake	ukb-b-17627	Inverse variance weighted	5	-1.21765	1.34683	0.365952	-3.85744	1.42215	0.295926	0.0211221	4.14601	0.697987
Non-oily fish intake	ukb-b-17627	MR Egger	5	-4.87224	7.69118	0.571415	-19.947	10.2025	0.0076562	2.17345e-09	26969.8	0.948235
Non-oily fish intake	ukb-b-17627	Weighted median	5	-2.26245	1.60936	0.159781	-5.4168	0.891895	0.104095	0.00444136	2.43975	0.762216
Non-oily fish intake	ukb-b-17627	Weighted mode	5	-3.47513	2.62134	0.255579	-8.61296	1.66269	0.0309577	0.000181735	5.2735	0.922359
Non-oily fish intake	ukb-b-17627	Bayesian Weighted Mendelian Randomization	5	-1.36631	1.40528	0.330918	-4.12066	1.38804	0.255047	0.0162339	4.007	0.667858
Salad / raw vegetable intake	ukb-b-1996	Inverse variance weighted	11	1.87791	0.927772	0.0429587	0.0594806	3.69635	6.53984	1.06129	40.2998	0.243433
Salad / raw vegetable intake	ukb-b-1996	MR Egger	11	1.9649	4.0922	0.64257	-6.05581	9.98561	7.1342	0.0023442	21711.8	0.948235
Salad / raw vegetable intake	ukb-b-1996	Weighted median	11	1.66247	1.29091	0.197805	-0.867708	4.19265	5.27232	0.419913	66.1979	0.84067
Salad / raw vegetable intake	ukb-b-1996	Weighted mode	11	3.95488	1.98424	0.0742306	0.0657716	7.84398	52.1893	1.06798	2550.34	0.922359
Salad / raw vegetable intake	ukb-b-1996	Bayesian Weighted Mendelian Randomization	11	1.92875	0.955412	0.043512	0.056142	3.80136	6.8809	1.05775	44.7619	0.246568
Oily fish intake	ukb-b-2209	Inverse variance weighted	41	-0.108268	0.325182	0.739176	-0.745624	0.529088	0.897387	0.474438	1.69738	0.919463
Oily fish intake	ukb-b-2209	MR Egger	41	-3.03346	1.27077	0.0219264	-5.52416	-0.54276	0.0481487	0.00398922	0.581142	0.783639
Oily fish intake	ukb-b-2209	Weighted median	41	-0.332178	0.466149	0.476094	-1.24583	0.581475	0.71736	0.287702	1.78867	0.889246
Oily fish intake	ukb-b-2209	Weighted mode	41	-0.890139	0.754105	0.244816	-2.36818	0.587906	0.410599	0.0936506	1.80021	0.922359
Oily fish intake	ukb-b-2209	Bayesian Weighted Mendelian Randomization	41	-0.105607	0.332172	0.750539	-0.756665	0.545451	0.899778	0.469229	1.72539	0.933598
Beef intake	ukb-b-2862	Inverse variance weighted	12	0.993086	0.721772	0.168853	-0.421587	2.40776	2.69955	0.656005	11.109	0.615106
Beef intake	ukb-b-2862	MR Egger	12	1.03994	4.34524	0.815685	-7.47674	9.55661	2.82904	0.000566099	14137.9	0.948235
Beef intake	ukb-b-2862	Weighted median	12	0.973342	0.942768	0.301871	-0.874483	2.82117	2.64677	0.417078	16.7964	0.889246
Beef intake	ukb-b-2862	Weighted mode	12	1.12133	1.27382	0.397525	-1.37535	3.61801	3.06894	0.252752	37.2635	0.922359
Beef intake	ukb-b-2862	Bayesian Weighted Mendelian Randomization	12	1.00415	0.72048	0.1634	-0.407988	2.41629	2.72959	0.664987	11.2043	0.595242
Fresh fruit intake	ukb-b-3881	Inverse variance weighted	39	1.27348	0.530492	0.0163701	0.233712	2.31324	3.57325	1.26328	10.1071	0.166976
Fresh fruit intake	ukb-b-3881	MR Egger	39	0.894504	2.15972	0.681137	-3.33855	5.12756	2.44612	0.0354885	168.604	0.948235
Fresh fruit intake	ukb-b-3881	Weighted median	39	1.6437	0.758779	0.0302921	0.156498	3.13091	5.1743	1.16941	22.8948	0.514966
Fresh fruit intake	ukb-b-3881	Weighted mode	39	2.67404	1.77461	0.140121	-0.804187	6.15227	14.4985	0.447452	469.784	0.922359
Fresh fruit intake	ukb-b-3881	Bayesian Weighted Mendelian Randomization	39	1.33225	0.546758	0.0148244	0.260608	2.4039	3.78958	1.29772	11.0663	0.165016
Coffee intake	ukb-b-5237	Inverse variance weighted	27	0.342269	0.395921	0.38732	-0.433737	1.11827	1.40814	0.648083	3.05957	0.697987
Coffee intake	ukb-b-5237	MR Egger	27	0.741489	0.884021	0.409548	-0.991191	2.47417	2.09906	0.371134	11.8718	0.948235
Coffee intake	ukb-b-5237	Weighted median	27	0.390408	0.585218	0.504699	-0.756619	1.53743	1.47758	0.46925	4.65264	0.889246
Coffee intake	ukb-b-5237	Weighted mode	27	0.538395	0.625281	0.397085	-0.687157	1.76395	1.71325	0.503004	5.83542	0.922359
Coffee intake	ukb-b-5237	Bayesian Weighted Mendelian Randomization	27	0.34495	0.401631	0.390411	-0.442247	1.13215	1.41192	0.642591	3.10231	0.667858
Pork intake	ukb-b-5640	Inverse variance weighted	9	0.121406	0.956609	0.899009	-1.75355	1.99636	1.12908	0.173159	7.3622	0.988639
Pork intake	ukb-b-5640	MR Egger	9	2.44113	7.07216	0.740102	-11.4203	16.3026	11.4861	1.09706e-05	1.20258e+07	0.948235
Pork intake	ukb-b-5640	Weighted median	9	0.09009	1.24336	0.942238	-2.34689	2.52707	1.09427	0.0956664	12.5168	0.998214
Pork intake	ukb-b-5640	Weighted mode	9	0.143032	1.84869	0.94023	-3.48041	3.76647	1.15377	0.0307949	43.2272	0.959035
Pork intake	ukb-b-5640	Bayesian Weighted Mendelian Randomization	9	0.124235	0.981094	0.899234	-1.79871	2.04718	1.13228	0.165512	7.74602	0.988569
Tea intake	ukb-b-6066	Inverse variance weighted	27	0.270365	0.333249	0.417193	-0.382803	0.923533	1.31044	0.681947	2.51817	0.697987
Tea intake	ukb-b-6066	MR Egger	27	0.176473	0.888202	0.844116	-1.5644	1.91735	1.193	0.209213	6.80291	0.948235
Tea intake	ukb-b-6066	Weighted median	27	0.315906	0.517441	0.54152	-0.698279	1.33009	1.3715	0.497441	3.78139	0.889246
Tea intake	ukb-b-6066	Weighted mode	27	0.433209	0.572878	0.456328	-0.689631	1.55605	1.5422	0.501761	4.74006	0.922359
Tea intake	ukb-b-6066	Bayesian Weighted Mendelian Randomization	27	0.275763	0.339135	0.41614	-0.388941	0.940467	1.31754	0.677774	2.56118	0.667858
Processed meat intake	ukb-b-6324	Inverse variance weighted	18	0.518941	0.480485	0.280127	-0.422811	1.46069	1.68025	0.655203	4.30894	0.697987
Processed meat intake	ukb-b-6324	MR Egger	18	0.319744	2.32771	0.892457	-4.24257	4.88206	1.37677	0.0143706	131.902	0.948235
Processed meat intake	ukb-b-6324	Weighted median	18	0.55553	0.689045	0.420109	-0.794998	1.90606	1.74286	0.451582	6.72652	0.889246
Processed meat intake	ukb-b-6324	Weighted mode	18	0.295489	1.19578	0.807783	-2.04824	2.63922	1.34378	0.128962	14.0023	0.922359
Processed meat intake	ukb-b-6324	Bayesian Weighted Mendelian Randomization	18	0.542336	0.493488	0.271774	-0.4249	1.50957	1.72002	0.653835	4.52479	0.667858
Poultry intake	ukb-b-8006	Inverse variance weighted	5	0.100351	1.15034	0.930484	-2.15432	2.35502	1.10556	0.115982	10.5384	0.988639
Poultry intake	ukb-b-8006	MR Egger	5	-42.696	40.7425	0.371648	-122.551	37.1594	2.86665e-19	5.97892e-54	1.37444e+16	0.948235
Poultry intake	ukb-b-8006	Weighted median	5	-0.400169	1.43984	0.781069	-3.22226	2.42192	0.670206	0.0398648	11.2675	0.995863
Poultry intake	ukb-b-8006	Weighted mode	5	-0.919611	1.98702	0.667558	-4.81416	2.97494	0.398674	0.008114	19.5885	0.922359
Poultry intake	ukb-b-8006	Bayesian Weighted Mendelian Randomization	5	0.103356	1.18366	0.930418	-2.21661	2.42332	1.10889	0.108978	11.2833	0.988569
Cooked vegetable intake	ukb-b-8089	Inverse variance weighted	12	0.774858	0.842634	0.357799	-0.876705	2.42642	2.17028	0.416152	11.3183	0.697987
Cooked vegetable intake	ukb-b-8089	MR Egger	12	10.2892	10.7043	0.35911	-10.6913	31.2697	29412	2.27412e-05	3.80397e+13	0.948235
Cooked vegetable intake	ukb-b-8089	Weighted median	12	1.54298	1.10972	0.164399	-0.632066	3.71803	4.67852	0.531493	41.1831	0.762216
Cooked vegetable intake	ukb-b-8089	Weighted mode	12	2.23283	1.89714	0.264057	-1.48557	5.95123	9.32622	0.226374	384.225	0.922359
Cooked vegetable intake	ukb-b-8089	Bayesian Weighted Mendelian Randomization	12	0.787768	0.867416	0.363784	-0.912367	2.4879	2.19848	0.401572	12.036	0.667858
Salt added to food	ukb-b-8121	Inverse variance weighted	76	0.316918	0.238348	0.183636	-0.150244	0.78408	1.37289	0.860498	2.19039	0.624361
Salt added to food	ukb-b-8121	MR Egger	76	0.476789	0.753889	0.52905	-1.00083	1.95441	1.61089	0.367573	7.05977	0.948235
Salt added to food	ukb-b-8121	Weighted median	76	0.403109	0.352484	0.25278	-0.287759	1.09398	1.49647	0.749942	2.98612	0.889246
Salt added to food	ukb-b-8121	Weighted mode	76	0.625223	0.751247	0.407912	-0.847221	2.09767	1.86866	0.428604	8.14714	0.922359
Salt added to food	ukb-b-8121	Bayesian Weighted Mendelian Randomization	76	0.32496	0.242912	0.180971	-0.151147	0.801067	1.38398	0.859721	2.22792	0.615303

## Sheet: S9
Table S9. Results from Two Sample Mendelian randomization analyses of relationships between 17 diet patterns on DNP.
Exposure	ID	Method	No. of SNP	Beta	SE	P-value	Lower 95%CI	Upper 95%CI	OR	Lower 95%CI of OR	Upper 95%CI of OR	P-value FDR
Bread intake	ukb-b-11348	Inverse variance weighted	21	0.516467	0.657722	0.432315	-0.772667	1.8056	1.6761	0.46178	6.08363	0.697987
Bread intake	ukb-b-11348	MR Egger	21	3.59428	2.88461	0.227903	-2.05955	9.24812	36.3896	0.127511	10385	0.948235
Bread intake	ukb-b-11348	Weighted median	21	0.158189	0.969001	0.870322	-1.74105	2.05743	1.17139	0.175336	7.82584	0.998214
Bread intake	ukb-b-11348	Weighted mode	21	-1.74224	1.93592	0.378853	-5.53664	2.05216	0.175128	0.00393975	7.78471	0.922359
Bread intake	ukb-b-11348	Bayesian Weighted Mendelian Randomization	21	0.516412	0.671567	0.441914	-0.79986	1.83268	1.676	0.449392	6.25064	0.667858
Lamb/mutton intake	ukb-b-14179	Inverse variance weighted	24	0.58214	0.90355	0.519394	-1.18882	2.3531	1.78986	0.304581	10.5181	0.718974
Lamb/mutton intake	ukb-b-14179	MR Egger	24	1.46626	4.43714	0.744185	-7.23053	10.163	4.33299	0.000724135	25927.2	0.948235
Lamb/mutton intake	ukb-b-14179	Weighted median	24	0.373841	1.24191	0.763398	-2.0603	2.80798	1.45331	0.127416	16.5764	0.995863
Lamb/mutton intake	ukb-b-14179	Weighted mode	24	-0.636049	2.4051	0.793782	-5.35005	4.07795	0.52938	0.00474792	59.0243	0.922359
Lamb/mutton intake	ukb-b-14179	Bayesian Weighted Mendelian Randomization	24	0.600186	0.924614	0.51626	-1.21206	2.41243	1.82246	0.297584	11.161	0.708505
Cheese intake	ukb-b-1489	Inverse variance weighted	46	-0.417774	0.417981	0.31755	-1.23702	0.401468	0.658511	0.290249	1.49402	0.697987
Cheese intake	ukb-b-1489	MR Egger	46	0.104766	1.70193	0.951195	-3.23103	3.44056	1.11045	0.039517	31.2043	0.976293
Cheese intake	ukb-b-1489	Weighted median	46	0.00133689	0.597309	0.998214	-1.16939	1.17206	1.00134	0.310557	3.22864	0.998214
Cheese intake	ukb-b-1489	Weighted mode	46	0.521126	1.09827	0.637439	-1.63148	2.67373	1.68392	0.19564	14.4939	0.922359
Cheese intake	ukb-b-1489	Bayesian Weighted Mendelian Randomization	46	-0.415333	0.427731	0.331541	-1.25369	0.42302	0.66012	0.285451	1.52656	0.667858
Cereal intake	ukb-b-15926	Inverse variance weighted	27	-0.682882	0.610887	0.263629	-1.88022	0.514455	0.505159	0.152557	1.67273	0.697987
Cereal intake	ukb-b-15926	MR Egger	27	-0.379412	2.52886	0.881943	-5.33597	4.57715	0.684264	0.00481522	97.2368	0.948235
Cereal intake	ukb-b-15926	Weighted median	27	-1.37419	0.854036	0.107604	-3.0481	0.299717	0.253043	0.0474488	1.34948	0.619941
Cereal intake	ukb-b-15926	Weighted mode	27	-2.06295	1.41134	0.155807	-4.82918	0.703278	0.127079	0.0079931	2.02036	0.922359
Cereal intake	ukb-b-15926	Bayesian Weighted Mendelian Randomization	27	-0.702898	0.624982	0.26073	-1.92786	0.522067	0.495148	0.145459	1.68551	0.667858
Dried fruit intake	ukb-b-16576	Inverse variance weighted	24	-0.629799	0.737426	0.393077	-2.07515	0.815557	0.532699	0.125537	2.26043	0.697987
Dried fruit intake	ukb-b-16576	MR Egger	24	-3.73491	3.99627	0.360141	-11.5676	4.09778	0.0238754	9.46797e-06	60.2066	0.948235
Dried fruit intake	ukb-b-16576	Weighted median	24	-0.754134	1.06831	0.480244	-2.84803	1.33976	0.470418	0.0579585	3.81813	0.889246
Dried fruit intake	ukb-b-16576	Weighted mode	24	-0.377098	1.87784	0.842609	-4.05767	3.30347	0.685849	0.0172893	27.2069	0.922359
Dried fruit intake	ukb-b-16576	Bayesian Weighted Mendelian Randomization	24	-0.642287	0.756805	0.396058	-2.12563	0.841051	0.526088	0.119358	2.3188	0.667858
Non-oily fish intake	ukb-b-17627	Inverse variance weighted	5	-1.48485	2.5944	0.567098	-6.56987	3.60017	0.226536	0.00140198	36.6044	0.761106
Non-oily fish intake	ukb-b-17627	MR Egger	5	-10.3203	14.5105	0.528254	-38.7608	18.1202	3.29575e-05	1.46693e-17	7.40455e+07	0.948235
Non-oily fish intake	ukb-b-17627	Weighted median	5	-3.0665	2.58173	0.234925	-8.12669	1.9937	0.0465841	0.000295545	7.34263	0.889246
Non-oily fish intake	ukb-b-17627	Weighted mode	5	-5.40243	4.76585	0.320308	-14.7435	3.93862	0.0045056	3.95351e-07	51.3479	0.922359
Non-oily fish intake	ukb-b-17627	Bayesian Weighted Mendelian Randomization	5	-2.10233	2.65451	0.428368	-7.30516	3.1005	0.122171	0.000672059	22.209	0.667858
Salad / raw vegetable intake	ukb-b-1996	Inverse variance weighted	10	2.67179	1.46078	0.0673972	-0.191339	5.53492	14.4659	0.825853	253.388	0.343726
Salad / raw vegetable intake	ukb-b-1996	MR Egger	10	1.56162	6.44617	0.814677	-11.0729	14.1961	4.76653	1.55277e-05	1.46318e+06	0.948235
Salad / raw vegetable intake	ukb-b-1996	Weighted median	10	3.3612	1.97701	0.0891031	-0.513729	7.23613	28.8238	0.59826	1388.71	0.619941
Salad / raw vegetable intake	ukb-b-1996	Weighted mode	10	4.11554	2.66093	0.156349	-1.09987	9.33096	61.2854	0.332913	11281.9	0.922359
Salad / raw vegetable intake	ukb-b-1996	Bayesian Weighted Mendelian Randomization	10	2.74174	1.50498	0.068489	-0.208025	5.69151	15.514	0.812187	296.339	0.349294
Oily fish intake	ukb-b-2209	Inverse variance weighted	41	-0.78912	0.495239	0.111068	-1.75979	0.181549	0.454245	0.172081	1.19907	0.472039
Oily fish intake	ukb-b-2209	MR Egger	41	-3.1505	1.93195	0.110998	-6.93712	0.636132	0.0428309	0.000971061	1.88916	0.882189
Oily fish intake	ukb-b-2209	Weighted median	41	-0.572341	0.745892	0.442889	-2.03429	0.889607	0.564203	0.130774	2.43417	0.889246
Oily fish intake	ukb-b-2209	Weighted mode	41	0.91328	1.45884	0.53485	-1.94604	3.7726	2.49249	0.142838	43.4931	0.922359
Oily fish intake	ukb-b-2209	Bayesian Weighted Mendelian Randomization	41	-0.796532	0.506829	0.116043	-1.78992	0.196852	0.45089	0.166974	1.21756	0.493184
Beef intake	ukb-b-2862	Inverse variance weighted	12	0.464329	1.0633	0.662338	-1.61973	2.54839	1.59095	0.197951	12.7865	0.844481
Beef intake	ukb-b-2862	MR Egger	12	3.99672	6.09347	0.52669	-7.94649	15.9399	54.4193	0.000353902	8.368e+06	0.948235
Beef intake	ukb-b-2862	Weighted median	12	-0.318505	1.42891	0.823613	-3.11918	2.48217	0.727235	0.0441935	11.9672	0.998214
Beef intake	ukb-b-2862	Weighted mode	12	-0.871828	2.01584	0.673743	-4.82287	3.07922	0.418187	0.00804366	21.7414	0.922359
Beef intake	ukb-b-2862	Bayesian Weighted Mendelian Randomization	12	0.460746	1.08234	0.67033	-1.66064	2.58213	1.58526	0.190018	13.2253	0.854671
Fresh fruit intake	ukb-b-3881	Inverse variance weighted	39	0.801297	0.808614	0.321709	-0.783587	2.38618	2.22843	0.456765	10.8719	0.697987
Fresh fruit intake	ukb-b-3881	MR Egger	39	-0.0508176	3.28932	0.987757	-6.49789	6.39626	0.950452	0.00150661	599.597	0.987757
Fresh fruit intake	ukb-b-3881	Weighted median	39	0.556169	1.14543	0.627283	-1.68887	2.80121	1.74398	0.184727	16.4646	0.91968
Fresh fruit intake	ukb-b-3881	Weighted mode	39	0.931766	2.20462	0.674938	-3.38929	5.25282	2.53899	0.0337327	191.104	0.922359
Fresh fruit intake	ukb-b-3881	Bayesian Weighted Mendelian Randomization	39	0.863074	0.831817	0.299467	-0.767288	2.49343	2.37044	0.464271	12.1028	0.667858
Coffee intake	ukb-b-5237	Inverse variance weighted	27	1.54496	0.604708	0.0106224	0.359729	2.73018	4.68776	1.43294	15.3357	0.166976
Coffee intake	ukb-b-5237	MR Egger	27	-0.686181	1.35279	0.616436	-3.33765	1.96529	0.503495	0.0355203	7.13698	0.948235
Coffee intake	ukb-b-5237	Weighted median	27	0.5191	0.877626	0.554197	-1.20105	2.23925	1.68052	0.300879	9.38626	0.889246
Coffee intake	ukb-b-5237	Weighted mode	27	0.298982	1.00287	0.767977	-1.66665	2.26461	1.34848	0.188879	9.62737	0.922359
Coffee intake	ukb-b-5237	Bayesian Weighted Mendelian Randomization	27	1.57452	0.615575	0.0105335	0.367995	2.78105	4.82844	1.44483	16.136	0.165016
Pork intake	ukb-b-5640	Inverse variance weighted	9	5.08122	1.48107	0.000601836	2.17833	7.98411	160.971	8.83156	2933.97	0.0153468
Pork intake	ukb-b-5640	MR Egger	9	12.7331	11.3729	0.299826	-9.55785	35.024	338773	7.06447e-05	1624571153678830	0.948235
Pork intake	ukb-b-5640	Weighted median	9	5.95056	1.91384	0.00187574	2.19944	9.70169	383.97	9.01999	16345.1	0.0956629
Pork intake	ukb-b-5640	Weighted mode	9	6.63786	2.80989	0.0457923	1.13047	12.1452	763.459	3.09711	188198	0.922359
Pork intake	ukb-b-5640	Bayesian Weighted Mendelian Randomization	9	5.21135	1.56042	0.000838646	2.15293	8.26976	183.341	8.61005	3904.03	0.0213855
Tea intake	ukb-b-6066	Inverse variance weighted	27	0.422399	0.50872	0.406359	-0.574692	1.41949	1.52562	0.562878	4.13501	0.697987
Tea intake	ukb-b-6066	MR Egger	27	-0.412381	1.35793	0.763882	-3.07393	2.24917	0.662072	0.0462391	9.47984	0.948235
Tea intake	ukb-b-6066	Weighted median	27	0.0129456	0.809848	0.987246	-1.57436	1.60025	1.01303	0.207141	4.95426	0.998214
Tea intake	ukb-b-6066	Weighted mode	27	-0.111872	0.933888	0.905569	-1.94229	1.71855	0.894159	0.143375	5.57642	0.942531
Tea intake	ukb-b-6066	Bayesian Weighted Mendelian Randomization	27	0.429017	0.526656	0.415298	-0.603229	1.46126	1.53575	0.547042	4.3114	0.667858
Processed meat intake	ukb-b-6324	Inverse variance weighted	18	-0.344461	0.732026	0.637956	-1.77923	1.09031	0.708602	0.168768	2.9752	0.83425
Processed meat intake	ukb-b-6324	MR Egger	18	1.28046	3.53559	0.721969	-5.6493	8.21022	3.5983	0.00351998	3678.35	0.948235
Processed meat intake	ukb-b-6324	Weighted median	18	0.55141	0.984442	0.575395	-1.3781	2.48092	1.7357	0.252058	11.9522	0.889246
Processed meat intake	ukb-b-6324	Weighted mode	18	0.954939	1.73406	0.589008	-2.44383	4.35371	2.59851	0.0868279	77.7661	0.922359
Processed meat intake	ukb-b-6324	Bayesian Weighted Mendelian Randomization	18	-0.350584	0.751699	0.640937	-1.82391	1.12275	0.704277	0.161393	3.07328	0.838149
Poultry intake	ukb-b-8006	Inverse variance weighted	5	1.35715	1.75478	0.439284	-2.08222	4.79651	3.8851	0.124654	121.087	0.697987
Poultry intake	ukb-b-8006	MR Egger	5	43.0686	62.1883	0.538385	-78.8205	164.958	5.06364e+18	5.87093e-35	4.36736e+71	0.948235
Poultry intake	ukb-b-8006	Weighted median	5	1.8343	2.26364	0.417749	-2.60243	6.27103	6.26075	0.0740934	529.02	0.889246
Poultry intake	ukb-b-8006	Weighted mode	5	2.3117	3.26668	0.51821	-4.09099	8.71438	10.0915	0.0167227	6089.87	0.922359
Poultry intake	ukb-b-8006	Bayesian Weighted Mendelian Randomization	5	1.3902	1.82052	0.445088	-2.17801	4.95842	4.01566	0.113266	142.368	0.667858
Cooked vegetable intake	ukb-b-8089	Inverse variance weighted	12	0.823242	1.28457	0.521608	-1.69452	3.341	2.27787	0.183687	28.2475	0.718974
Cooked vegetable intake	ukb-b-8089	MR Egger	12	3.57488	16.3549	0.831373	-28.4808	35.6305	35.6902	4.27521e-13	2979486919456560	0.948235
Cooked vegetable intake	ukb-b-8089	Weighted median	12	1.54427	1.70666	0.365543	-1.80077	4.88932	4.68457	0.165171	132.864	0.889246
Cooked vegetable intake	ukb-b-8089	Weighted mode	12	3.45086	3.22372	0.307339	-2.86763	9.76935	31.5275	0.0568332	17489.4	0.922359
Cooked vegetable intake	ukb-b-8089	Bayesian Weighted Mendelian Randomization	12	0.835702	1.32398	0.527905	-1.75929	3.43069	2.30643	0.172167	30.8981	0.708505
Salt added to food	ukb-b-8121	Inverse variance weighted	76	0.584705	0.363538	0.107754	-0.127831	1.29724	1.79446	0.880002	3.65918	0.472039
Salt added to food	ukb-b-8121	MR Egger	76	0.30578	1.15128	0.791286	-1.95074	2.5623	1.35768	0.142169	12.9656	0.948235
Salt added to food	ukb-b-8121	Weighted median	76	0.512522	0.538913	0.34159	-0.543748	1.56879	1.6695	0.580568	4.80084	0.889246
Salt added to food	ukb-b-8121	Weighted mode	76	0.395474	0.911991	0.665796	-1.39203	2.18298	1.48509	0.248571	8.87268	0.922359
Salt added to food	ukb-b-8121	Bayesian Weighted Mendelian Randomization	76	0.595901	0.370907	0.108142	-0.131078	1.32288	1.81466	0.87715	3.75421	0.493184

## Sheet: S10
Table S10. Heterogeneity test in the examined associations between 17 diet patterns and DR.
Exposure	ID	Method	Q	Q_df	Q_pval
Bread intake	ukb-b-11348	MR Egger	8.00686	19	0.986602
		Inverse variance weighted	11.3755	20	0.935897
Lamb/mutton intake	ukb-b-14179	MR Egger	16.7714	22	0.775847
		Inverse variance weighted	16.8115	23	0.818398
Cheese intake	ukb-b-1489	MR Egger	42.7361	43	0.482655
		Inverse variance weighted	45.1078	44	0.425396
Cereal intake	ukb-b-15926	MR Egger	19.568	25	0.769103
		Inverse variance weighted	19.5924	26	0.810467
Dried fruit intake	ukb-b-16576	MR Egger	16.4047	22	0.795308
		Inverse variance weighted	16.5486	23	0.830799
Non-oily fish intake	ukb-b-17627	MR Egger	2.38191	3	0.497011
		Inverse variance weighted	3.90968	4	0.418368
Salad / raw vegetable intake	ukb-b-1996	MR Egger	1.8627	8	0.984936
		Inverse variance weighted	2.32873	9	0.98514
Oily fish intake	ukb-b-2209	MR Egger	32.3463	40	0.799952
		Inverse variance weighted	35.9293	41	0.695108
Beef intake	ukb-b-2862	MR Egger	10.9729	10	0.359632
		Inverse variance weighted	11.1255	11	0.432814
Fresh fruit intake	ukb-b-3881	MR Egger	25.7851	37	0.91703
		Inverse variance weighted	26.855	38	0.91178
Coffee intake	ukb-b-5237	MR Egger	17.9873	25	0.842928
		Inverse variance weighted	18.1513	26	0.870198
Pork intake	ukb-b-5640	MR Egger	7.82217	7	0.348536
		Inverse variance weighted	8.06284	8	0.427356
Tea intake	ukb-b-6066	MR Egger	12.043	25	0.986218
		Inverse variance weighted	12.0568	26	0.990848
Processed meat intake	ukb-b-6324	MR Egger	17.228	16	0.370994
		Inverse variance weighted	17.2303	17	0.438871
Poultry intake	ukb-b-8006	MR Egger	1.78648	3	0.617881
		Inverse variance weighted	2.15452	4	0.707365
Cooked vegetable intake	ukb-b-8089	MR Egger	6.20953	10	0.797363
		Inverse variance weighted	6.99708	11	0.79932
Salt added to food	ukb-b-8121	MR Egger	51.1353	74	0.980366
		Inverse variance weighted	53.1717	75	0.973583

[truncated: 10 more sheets: S11, S12, S13, S14, S15, S16, S17, S18, S19, S20]
